# Supplementary material for: Inter-laboratory harmonization of microsphere immunoassays for SARS-CoV-2 antibody detection in contrived dried blood spots and oral fluids
Source: Microbiol Spectr. 2025 Mar 25;13(5):e02690-24. doi: 10.1128/spectrum.02690-24 (PMC12054174; doi:10.1128/spectrum.02690-24)
Supplement: Datafile S1 — The raw MFI values obtained from Lab A and Lab B for each set of experiments described in this study. [file spectrum.02690-24-s0001.xlsx]

## Sheet: Lab_A_Final_Data
SampleType	cov_status	PSID	Gen_N_MFI	NAC_N_MFI	Sino_RBD_MFI	MtSin_RBD_MFI	Gen_RBD_MFI	MtSin_S_MFI	ECD_MFI	10_SARS_N	11_229E	12_OC43	13_HKU1	14_NL63	15_SARS_RBD	16_MERS	17_RSV2	18_RSV_R	19_IgG	20_IgA	21_IgM	23_BSA	01_Gen_N_AU	02_NAC_N_AU	03_Sino_RBD_AU	04_MtSin_RBD_AU	05_Gen_RBD_AU	06_MtSin_S_AU	07_ECD_AU	Gen_N	NAC_N	Sino_RBD	MtSin_RBD	Gen_RBD	MtSin_S	ECD	lgGen_N	lgNAC_N	lgSino_RBD	lgMtSin_RBD	lgGen_RBD	lgMtSin_S	lgECD	co_Gen_N	co_NAC_N	co_Sino_RBD	co_MtSin_RBD	co_Gen_RBD	co_MtSin_S
DBS	Naive	1	54	371	119	136	170	131	318	365.5	2708	2924.5	4717	2341	349	181	21842.5	22706	18400.5	1316	1946	95	8.50732	61.7051	54.0321	68.3449	95.1282	32.4904	43.4257	-41	276	24	41	75	36	223	0	2.44091	1.38021	1.61278	1.87506	1.5563	2.3483	230	2000	340	260	325	475
DBS	Naive	2	44	408	130	135	168	76	143	400	8779	4826.5	2719	1055	526	166	33825	32116	19198	938	1367	146	7.06464	67.692	59.0066	67.7693	93.996	19.0407	19.9064	-102	262	-16	-11	22	-70	-3	0	2.4183	0	0	1.34242	0	0	230	2000	340	260	325	475
DBS	Infection	3	23554	20997.5	1574	1096	1450	2119	5285	21356	6558	1573	1666	2997	460	181	23345	24055	19469	1103	846	267.5	8705.99	8727.72	756.398	675.048	874.34	576.046	793.951	23286.5	20730	1306.5	828.5	1182.5	1851.5	5017.5	4.3671	4.3166	3.11611	2.91829	3.0728	3.26752	3.70049	230	2000	340	260	325	475
DBS	Naive	4	88	492	137	144	183	75	773	444	13024.5	2726	2559.5	6086	657	216	31635	30975	18815.5	914	876.5	157	13.2309	81.3029	62.173	72.9599	102.494	18.795	104.258	-69	335	-20	-13	26	-82	616	0	2.52504	0	0	1.41497	0	2.78958	230	2000	340	260	325	475
DBS	Naive	5	798.5	1373	177	184.5	292	276	946	1981	14127.5	4650	8592	6116.5	1866	129	35581	33095.5	19451	997.5	1286	215	104.307	229.308	80.2865	96.5782	164.668	67.9616	127.58	583.5	1158	-38	-30.5	77	61	731	2.76604	3.06371	0	0	1.88649	1.78533	2.86392	230	2000	340	260	325	475
DBS	Vaccination & Infection	6	179.5	1515	25646.5	23353	25569	28181	30118	1633	8441	5709	2417	5451	10965	361	33574	32765	19337.5	1202	1533	252	25.3047	254.325	48504.6	10000	47622	28516.3	15602.8	-72.5	1263	25394.5	23101	25317	27929	29866	0	3.1014	4.40474	4.36363	4.40341	4.44606	4.47518	230	2000	340	260	325	475
DBS	Infection	7	20081	18097.5	8107	6287	7088	8670	17368.5	18765	5545	549.5	2503	3089.5	1894.5	101	21566	21506	18891	958	979	237.5	6330.96	6574.86	5321.35	4370	5596.96	3346.08	4151.74	19843.5	17860	7869.5	6049.5	6850.5	8432.5	17131	4.29762	4.25188	3.89595	3.78172	3.83572	3.92596	4.23378	230	2000	340	260	325	475
DBS	Vaccination	8	65	1258	23311	21381	23197	27007	28155	1316	9504	1756	1457	1571	15040.5	190	32484.5	32100	19785.5	815.5	870	187	10.0611	209.303	36767.2	10000	38222.7	25681.8	12511	-122	1071	23124	21194	23010	26820	27968	0	3.02979	4.36406	4.32621	4.36192	4.42846	4.44666	230	2000	340	260	325	475
DBS	Naive	9	24.5	327	125	132	161	76	193	307	3076	1368	3018	2603	251	228	25174	25334	18455	1071	1195	117.5	4.12207	54.585	56.7453	66.0443	90.0349	19.0407	26.6657	-93	209.5	7.5	14.5	43.5	-41.5	75.5	0	2.32118	0.875061	1.16137	1.63849	0	1.87795	230	2000	340	260	325	475
DBS	Naive	10	33	182.5	70	92	99	378	164	171	3003	722	1318.5	740	408.5	125	14928.5	15591	19255.5	1043.5	1337	46.5	5.43177	31.0648	31.8757	43.3352	55.0622	93.1873	22.7513	-13.5	136	23.5	45.5	52.5	331.5	117.5	0	2.13354	1.37107	1.65801	1.72016	2.52048	2.07004	230	2000	340	260	325	475
DBS	Naive	11	28.5	391	149.5	162	189	124	232.5	378	10735.5	1004	4406	2492	217	102	33107.5	32153	18905.5	845	1176	168	4.74489	64.941	67.8296	83.4072	105.896	30.7822	31.9773	-139.5	223	-18.5	-6	21	-44	64.5	0	2.3483	0	0	1.32222	0	1.80956	230	2000	340	260	325	475
DBS	Naive	12	1627	2211	302	172.5	541	87	338.5	2808	10405	3039	2945	3283	645	423	34171	32542	19458.5	1815	2282	418	216.113	382.146	137.211	89.5391	309.695	21.7387	46.1646	1209	1793	-116	-245.5	123	-331	-79.5	3.08243	3.25358	0	0	2.08991	0	0	230	2000	340	260	325	475
DBS	Infection	13	22624.5	21135.5	10650	8516	10063	11856.5	19108	21031	3426	1772	1761	1349	1703	113	13754.5	15415	19436	984	987.5	188	8012.79	8841.95	7920.32	6090.8	9058.28	5345.78	4959.68	22436.5	20947.5	10462	8328	9875	11668.5	18920	4.35096	4.32113	4.01961	3.92054	3.99454	4.06702	4.27692	230	2000	340	260	325	475
DBS	Naive	14	178	495.5	123	126.5	164	114	1030.5	571	10026	1049.5	1340	2987	494	121	31697.5	31936.5	18576	749	741.5	131	25.1107	81.8709	55.8408	62.8891	91.7322	28.3411	139.031	47	364.5	-8	-4.5	33	-17	899.5	1.6721	2.5617	0	0	1.51851	0	2.954	230	2000	340	260	325	475
DBS	Infection	15	9747	9411	9663	7596	7824.5	7258.5	11771	9909.5	6895	1711	770.5	3952	390	231.5	20069	20406.5	19219	1114	1619.5	105	1909.93	2291.24	6842.53	5358.83	6383.62	2610.09	2222.92	9642	9306	9558	7491	7719.5	7153.5	11666	3.98417	3.96876	3.98037	3.87454	3.88759	3.85452	4.06692	230	2000	340	260	325	475
DBS	Naive	16	96	366.5	126	134	154	85	468.5	392	7041.5	1174	3427	5552	1324	140	21432	20791	19215	1425	1867	100.5	14.3148	60.977	57.1975	67.194	86.0766	21.2486	63.5142	-4.5	266	25.5	33.5	53.5	-15.5	368	0	2.42488	1.40654	1.52504	1.72835	0	2.56585	230	2000	340	260	325	475
DBS	Naive	17	1276	1386	223	171	211	105	698.5	481	10843	2162	5954	4462	819	227	28725	28022	19719	1202.5	1704.5	134	167.611	231.584	101.171	88.6615	118.392	26.1426	94.2601	1142	1252	89	37	77	-29	564.5	3.05767	3.0976	1.94939	1.5682	1.88649	0	2.75166	230	2000	340	260	325	475
DBS	Naive	18	71	476	134	137	162	82	247	428	7103	1200	4323.5	4426.5	522	231.5	29240.5	28560	19195.5	920	1197	120	10.8971	78.7073	60.8159	68.9207	90.6006	20.5131	33.9228	-49	356	14	17	42	-38	127	0	2.55145	1.14613	1.23045	1.62325	0	2.1038	230	2000	340	260	325	475
DBS	Naive	19	119	726.5	214	202.5	250.5	149.5	497.5	567	13201	1310	6453	7889	5397	4547	25410.5	25560	20076	1939.5	2479	163.5	17.3917	119.625	97.0799	107.195	140.905	37.0035	67.3842	-44.5	563	50.5	39	87	-14	334	0	2.75051	1.70329	1.59106	1.93952	0	2.52375	230	2000	340	260	325	475
DBS	Vaccination & Infection	20	16984.5	15649	28921	28670	29718	30809.5	39203	16208	10272	3234	3507.5	4498	26761	197	26743.5	26854.5	19431	1511	1649	579	4649.74	5079.57	73544.6	10000	69747.1	35973.2	64839.9	16405.5	15070	28342	28091	29139	30230.5	38624	4.21499	4.17811	4.45243	4.44857	4.46447	4.48045	4.58686	230	2000	340	260	325	475
DBS	Naive	21	147	790.5	283	248	308	332	684	501	7403.5	3401.5	1333.5	6034.5	1296	350.5	27271	27099	18653	1256.5	1694	128	21.0794	130.199	128.522	134.306	173.86	81.7757	92.3169	19	662.5	155	120	180	204	556	1.27875	2.82119	2.19033	2.07918	2.25527	2.30963	2.74507	230	2000	340	260	325	475
DBS	Infection	22	16277	15041	4172	3073	3541	5909	12029	15815.5	4132	1761.5	3315	2315	1029	631	16403	16586	19131	921	1052	181	4314.48	4747.84	2270.41	2035.24	2375.44	1982.5	2294.52	16096	14860	3991	2892	3360	5728	11848	4.20672	4.17202	3.60108	3.4612	3.52634	3.758	4.07365	230	2000	340	260	325	475
DBS	Naive	23	50.5	401.5	144	146	190	180	182	442.5	5471	2809	5229	3942.5	221.5	209	31109	30542	19474	904.5	1133.5	160	8.0061	66.6401	65.3404	74.1164	106.464	44.4463	25.1826	-109.5	241.5	-16	-14	30	20	22	0	2.38292	0	0	1.47712	1.30103	1.34242	230	2000	340	260	325	475
DBS	Infection	24	15571	14994	5824	4368	5150	8683	14623	15953	3855.5	382	632	2817	928	148.5	30223.5	29477.5	19196	816	909.5	160	3996.31	4722.81	3427.62	2962.29	3726.07	3353.26	3098.18	15411	14834	5664	4208	4990	8523	14463	4.18783	4.17126	3.75312	3.62408	3.6981	3.93059	4.16026	230	2000	340	260	325	475
DBS	Infection	25	28949	26170	13988	12013	13243.5	15104.5	22820	26923	10494	1300	6403.5	6471	1805	139	24221	24486	19534.5	1177	1165.5	431	13760	13913.3	12364.5	10000	13707.8	7959.92	7196.63	28518	25739	13557	11582	12812.5	14673.5	22389	4.45512	4.41059	4.13216	4.06378	4.10763	4.16653	4.35003	230	2000	340	260	325	475
DBS	Naive	26	53	279.5	119	120.5	142	92	138.5	277	5223	163.5	3308	1120	209	143	17742	19823	18790.5	1149.5	1091.5	86	8.36449	46.8884	54.0321	59.4579	79.2973	22.9632	19.2954	-33	193.5	33	34.5	56	6	52.5	0	2.28668	1.51851	1.53782	1.74819	0.778151	1.72016	230	2000	340	260	325	475
DBS	Naive	27	156	635	177	172.5	235	123.5	568.5	521.5	8046	4216	4998	6976	1003	373.5	29277	28838	18592	1000	1547	172	22.2545	104.6	80.2865	89.5391	132.059	30.6602	76.8648	-16	463	5	0.5	63	-48.5	396.5	0	2.66558	0.69897	0	1.79934	0	2.59824	230	2000	340	260	325	475
DBS	Naive	28	115	457.5	187	157	219	102	260.5	599	10202	215	4298.5	8107.5	618	218.5	25193	25799	19247	1349	2073	146	16.8602	75.7081	84.8212	80.4968	122.944	25.4093	35.7323	-31	311.5	41	11	73	-44	114.5	0	2.49346	1.61278	1.04139	1.86332	0	2.05881	230	2000	340	260	325	475
DBS	Vaccination	29	55.5	1168.5	19909	17451.5	19936	24377	24741	1148	9722.5	2567.5	2367	4019	14096	372.5	29922	29339	18733	1057.5	1421.5	179	8.72103	193.887	24868.5	10000	28004.4	20236.5	8738.58	-123.5	989.5	19730	17272.5	19757	24198	24562	0	2.99542	4.29513	4.23736	4.29572	4.38378	4.39026	230	2000	340	260	325	475
DBS	Naive	30	229	637	252	239	299	255.5	374	702	5888	942	3549.5	5033.5	343	232	33951	32680.5	19677	1521	1915	141	31.6676	104.928	114.374	128.915	168.687	62.9244	50.9045	88	496	111	98	158	114.5	233	1.94448	2.69548	2.04532	1.99123	2.19866	2.05881	2.36736	230	2000	340	260	325	475
DBS	Vaccination	31	65	1272.5	22137	19967	22661.5	26094	28255	1417	18451	2510.5	4194.5	7327	13742	235	34241	32783	19079	1129	1253	281.5	10.0611	211.813	32097	10000	36351	23658.8	12648.5	-216.5	991	21855.5	19685.5	22380	25812.5	27973.5	0	2.99607	4.33956	4.29415	4.34986	4.41183	4.44675	230	2000	340	260	325	475
DBS	Naive	32	93.5	322.5	127	128	149	144	242	335	4535	1521.5	1935	4287	405	308.5	19973.5	21020	18952	1017	1321	78	13.9769	53.8565	57.6497	63.7487	83.251	35.6618	33.2521	15.5	244.5	49	50	71	66	164	1.19033	2.38828	1.6902	1.69897	1.85126	1.81954	2.21484	230	2000	340	260	325	475
DBS	Infection	33	6165	6361	1353	1047	1206	2082	10893	7964.5	5014.5	2760	8953	3484	216	96	29428	29083	19135	736	761	192	1016.87	1341.06	643.316	642.683	717.453	564.736	1989.24	5973	6169	1161	855	1014	1890	10701	3.77619	3.79021	3.06483	2.93197	3.00604	3.27646	4.02942	230	2000	340	260	325	475
DBS	Infection	35	21782	18777	4125	2865	3145	6486	12813	19055	8712	785	2085	5013	1477	266.5	13703	14344	19411	1002.5	1297.5	143	7422.25	7039.29	2239.84	1888.45	2069.54	2242.11	2520.77	21639	18634	3982	2722	3002	6343	12670	4.33524	4.27031	3.6001	3.43489	3.47741	3.80229	4.10278	230	2000	340	260	325	475
DBS	Infection	36	26542	25209	1901	1197	1521	7175	6385.5	26531.5	3211	1231	1766.5	3454	452	146	8681.5	9952	18257	1038.5	1166	289	11266.6	12793.6	928.067	742.052	920.713	2569.16	994.058	26253	24920	1612	908	1232	6886	6096.5	4.41918	4.39655	3.20737	2.95809	3.09061	3.83797	3.78508	230	2000	340	260	325	475
DBS	Naive	37	188	598	153	146	214.5	104	222.5	696.5	4754	2616	3934	11212	490	126	26197.5	26287.5	19005	1229	1198	160	26.4026	98.5528	69.4141	74.1164	120.383	25.8982	30.6344	28	438	-7	-14	54.5	-56	62.5	1.44716	2.64147	0	0	1.7364	0	1.79588	230	2000	340	260	325	475
DBS	Naive	38	132.5	453	129	131	165.5	260	296	596	6066.5	4727	6095	5076	372.5	214	22388.5	22895	19353	1103	1379	117.5	19.1764	74.9789	58.5543	65.47	92.581	64.0293	40.4844	15	335.5	11.5	13.5	48	142.5	178.5	1.17609	2.52569	1.0607	1.13033	1.68124	2.15381	2.25164	230	2000	340	260	325	475
DBS	Vaccination & Infection	39	7382	7675	25147	23859	25542	28262.5	33705	8462	5815	2574.5	2172	2758	15340	179	23953	24116.5	18688	1159	1491	247	1291.94	1722.36	45667.8	10000	47503.8	28723.5	24537.1	7135	7428	24900	23612	25295	28015.5	33458	3.85339	3.87087	4.3962	4.37313	4.40303	4.4474	4.5245	230	2000	340	260	325	475
DBS	Infection	40	12699.5	11604.5	3341.5	2580.5	2871.5	4079	10792	11830.5	8718.5	1528	1794	1914	753.5	175	26085	25592	18766	906	1028	193	2856.39	3127.8	1748.04	1688.82	1864.21	1240.83	1963.31	12506.5	11411.5	3148.5	2387.5	2678.5	3886	10599	4.09714	4.05734	3.4981	3.37794	3.42789	3.5895	4.02526	230	2000	340	260	325	475
DBS	Naive	41	118	463.5	183	171	226	184.5	227.5	567	8589	1455.5	2883	1924	325	136	32298.5	31660	19698.5	1472	2079	176.5	17.259	76.6806	83.0069	88.6615	126.93	45.5451	31.306	-58.5	287	6.5	-5.5	49.5	8	51	0	2.45788	0.812913	0	1.69461	0.90309	1.70757	230	2000	340	260	325	475
DBS	Vaccination & Infection	42	22129	20814	27006	25951.5	27681	29417	34429	21651	9755	2259.5	864	6846	19854	880	29841	28979.5	19383.5	1194	1272	476	7661.27	8577.59	57364.6	10000	57820.5	31816.1	27193.5	21653	20338	26530	25475.5	27205	28941	33953	4.33552	4.30831	4.42374	4.40612	4.43465	4.46151	4.53088	230	2000	340	260	325	475
DBS	Infection	43	15495.5	14437	5229	4269	4647	5696.5	15060	14436	5264	1525	2553	2043	937.5	119	21289	21327	18435.5	865	949	183	3963.23	4432.59	2991.83	2890.7	3284.88	1890.09	3250.37	15312.5	14254	5046	4086	4464	5513.5	14877	4.18505	4.15394	3.70295	3.6113	3.64972	3.74143	4.17252	230	2000	340	260	325	475
DBS	Naive	44	212	445	109	114	124.5	119	284	491	3734	2388	1891	2177	831	127	16342.5	17226	19046	1011	1493.5	70	29.4899	73.6828	49.5109	55.7543	69.424	29.5618	38.879	142	375	39	44	54.5	49	214	2.15229	2.57403	1.59106	1.64345	1.7364	1.6902	2.33041	230	2000	340	260	325	475
DBS	Vaccination	45	125	822	9024	7277	9220	14501.5	13912	972	8530	6293	7709	2880.5	2202	116	20990	21438.5	19633	1282	1438	130	18.1866	135.424	6192.88	5114.29	7998.49	7424.34	2861.6	-5	692	8894	7147	9090	14371.5	13782	0	2.84011	3.9491	3.85412	3.95856	4.1575	4.13931	230	2000	340	260	325	475
DBS	Vaccination	46	32.5	1234	23636	21344	23652	28339	29549	1334	13282	1747	3880	6106	16196	107	35076	34071	19080.5	682	637	223	5.35608	205.156	38188.4	10000	39880.6	28919.3	14613.7	-190.5	1011	23413	21121	23429	28116	29326	0	3.00475	4.36946	4.32471	4.36975	4.44895	4.46725	230	2000	340	260	325	475
DBS	Naive	47	48	455.5	130	139	168	548.5	494	351	8660.5	5787	2948	5462.5	837	79	27711	24717	19119.5	1176.5	1372.5	101	7.64573	75.384	59.0066	70.0733	93.996	136.045	66.9171	-53	354.5	29	38	67	447.5	393	0	2.54962	1.4624	1.57978	1.82607	2.65079	2.59439	230	2000	340	260	325	475
DBS	Infection	48	12728.5	13079	4294	3383	4015	5309.5	12258.5	14911	6788	928.5	8091.5	4501	2334	236	33457	32518	19488	1095	1390	278	2866.75	3772.87	2350.37	2255.18	2755.16	1726.11	2359.37	12450.5	12801	4016	3105	3737	5031.5	11980.5	4.09519	4.10724	3.60379	3.49206	3.57252	3.7017	4.07847	230	2000	340	260	325	475
DBS	Vaccination	49	359.5	1534	24027	22434	24047	27500	29290	1668.5	7927	2110	1507.5	3587	13395	167	26500	26398.5	19218	1102.5	1371.5	156	48.2508	257.699	39980.2	10000	41372.8	26838.7	14190.6	203.5	1378	23871	22278	23891	27344	29134	2.30856	3.13925	4.37787	4.34788	4.37823	4.43686	4.4644	230	2000	340	260	325	475
DBS	Naive	50	55	524.5	211.5	202.5	273	231.5	367	534	6504	4915.5	5834.5	12219.5	708	216.5	34028	32433	19453	1621	1774	214	8.64986	86.5812	95.9438	107.195	153.774	57.0391	49.9701	-159	310.5	-2.5	-11.5	59	17.5	153	0	2.49206	0	0	1.77085	1.24304	2.18469	230	2000	340	260	325	475
DBS	Infection	51	13807	12639	5068	4005.5	4449	6275	11117	13177	5450	3109	4755	1698	2240	89	23789.5	23196	18710	836	1069	172	3268.24	3572.92	2877.68	2700.71	3116.01	2145.69	2047.44	13635	12467	4896	3833.5	4277	6103	10945	4.13466	4.09576	3.68984	3.5836	3.63114	3.78554	4.03922	230	2000	340	260	325	475
DBS	Naive	52	416	660	142	147.5	175	96	830	883	9541	2694	2079.5	4863	952	176	28610	27746	18994	1219.5	1654	125	55.4049	108.695	64.4353	74.9846	97.9599	23.942	111.925	291	535	17	22.5	50	-29	705	2.46389	2.72835	1.23045	1.35218	1.69897	0	2.84819	230	2000	340	260	325	475
DBS	Vaccination	53	1316.5	1712	19572	17457	20643	26020	27497	1866	10965.5	2130	3118	4513.5	16133	120	18709	18708	18817	1286.5	1862	145	173.119	289.619	23928.1	10000	29995.6	23501.3	11651.1	1171.5	1567	19427	17312	20498	25875	27352	3.06874	3.19507	4.28841	4.23835	4.31171	4.41288	4.43699	230	2000	340	260	325	475
DBS	Infection	54	9320	8511	1554	1053	1230.5	2226.5	7055	8717	4530.5	1657	6555	7578.5	582	266.5	24618.5	25491.5	19192	1114	1406	167	1789.73	1986.67	746.067	646.641	733.032	609.164	1123.12	9153	8344	1387	886	1063.5	2059.5	6888	3.96156	3.92137	3.14208	2.94743	3.02674	3.31376	3.83809	230	2000	340	260	325	475
DBS	Naive	55	62	383	116	130	151	86	124	382	6949	1377	3890	4657	164	180	20649.5	22219	19321	1500	2098	100	9.64028	63.6466	52.6756	64.8959	84.3811	21.4937	17.3227	-38	283	16	30	51	-14	24	0	2.45179	1.20412	1.47712	1.70757	0	1.38021	230	2000	340	260	325	475
DBS	Infection	56	20533	18824	6236	4611.5	5175	6455	9783	18738	11272.5	1449	6729	7148	2959	139	30805	30168	18334.5	1172	1382	358.5	6608.39	7072.27	3742.62	3138.81	3748.45	2227.84	1714.34	20174.5	18465.5	5877.5	4253	4816.5	6096.5	9424.5	4.3048	4.26636	3.76919	3.6287	3.68273	3.78508	3.97426	230	2000	340	260	325	475
DBS	Infection	57	15660.5	15117	1441	1096	1471	2358	9601.5	15313	3847.5	1115	872	1609	575	121	25555	25990	19019	911.5	1137	191	4035.77	4788.51	688.062	675.048	888.022	650.198	1671.42	15469.5	14926	1250	905	1280	2167	9410.5	4.18948	4.17394	3.09691	2.95665	3.10721	3.33586	3.97361	230	2000	340	260	325	475
DBS	Infection	58	19063	18386	4306	3075	3242	3388	6941	18678	9306	6295.5	4703	5997	719	122	31131	30839	19020	1025	1093	329	5737.4	6769.24	2358.28	2036.65	2143.52	991.61	1100.74	18734	18057	3977	2746	2913	3059	6612	4.27263	4.25665	3.59956	3.4387	3.46434	3.48558	3.82033	230	2000	340	260	325	475
DBS	Naive	59	89.5	440	146	146	183	81	203	414	9006	2357	2206	3464	8606	328.5	28400	28348	18746.5	1088.5	1352	151.5	13.4348	72.8729	66.2455	74.1164	102.494	20.2679	28.0123	-62	288.5	-5.5	-5.5	31.5	-70.5	51.5	0	2.46015	0	0	1.49831	0	1.71181	230	2000	340	260	325	475
DBS	Naive	60	99	571	213	214	279	114	925	725	12842	4553	10722	3955	2130	226	28082.5	27116	18882.5	1716.5	2104.5	255	14.7192	94.1489	96.6254	114.012	157.212	28.3411	124.74	-156	316	-42	-41	24	-141	670	0	2.49969	0	0	1.38021	0	2.82607	230	2000	340	260	325	475
DBS	Infection	61	12865	12724	7822	6726.5	7115	10681	19688.5	13291	13359	2194	759.5	7724.5	3981	176.5	33118.5	32226	19145	1079.5	1220	287	2915.84	3611.04	5064.22	4698.31	5625.04	4549.42	5258.85	12578	12437	7535	6439.5	6828	10394	19401.5	4.09961	4.09472	3.87708	3.80885	3.83429	4.01678	4.28784	230	2000	340	260	325	475
DBS	Infection	62	12243	11171	3353	2518	2859.5	4554	9533	11612	4500	1295	2310	895	531	71	9101	9726	18720	822	1022	121	2696.11	2951.28	1755.02	1645.14	1855.32	1421.77	1655.37	12122	11050	3232	2397	2738.5	4433	9412	4.08357	4.04336	3.50947	3.37967	3.43751	3.6467	3.97368	230	2000	340	260	325	475
DBS	Vaccination	63	47	1098	24851	23515	25622	28413	30768.5	1236	2186	1597	514.5	928.5	17748	145	11421	12295	18944.5	906	1114	108.5	7.50099	181.838	44078.6	10000	47855	29109.9	16845.1	-61.5	989.5	24742.5	23406.5	25513.5	28304.5	30660	0	2.99542	4.39344	4.36934	4.40677	4.45186	4.48657	230	2000	340	260	325	475
DBS	Naive	64	54	344.5	142.5	131	159	85	217.5	315.5	1960.5	328	1757	2553	366	390.5	23944	23710	18729	1158	1327	108	8.50732	57.4174	64.6616	65.47	88.9037	21.2486	29.9625	-54	236.5	34.5	23	51	-23	109.5	0	2.37383	1.53782	1.36173	1.70757	0	2.03941	230	2000	340	260	325	475
DBS	Naive	65	20	368.5	161.5	163	209	81	681	417.5	13339	1757	4011.5	6159	1273	93	35846	33810.5	18799	657	588	191	3.40393	61.3006	73.2631	83.9901	117.255	20.2679	91.915	-171	177.5	-29.5	-28	18	-110	490	0	2.2492	0	0	1.25527	0	2.6902	230	2000	340	260	325	475
DBS	Vaccination	66	32	920	13438	11447	12929	15643	16346	870.5	9180	4446	7443.5	5739	2879	118.5	25815	26250	18871	787	1077.5	117	5.28025	151.771	11535	10000	13197.8	8459.44	3730.97	-85	803	13321	11330	12812	15526	16229	0	2.90472	4.12454	4.05423	4.10762	4.19106	4.21029	230	2000	340	260	325	475
DBS	Naive	67	62	361	122.5	133	146	116	892	360.5	8510	994	2814	5529	1190	286.5	21076	21191	19245	1563	1981	96	9.64028	60.0872	55.6147	66.619	81.5562	28.8294	120.283	-34	265	26.5	37	50	20	796	0	2.42325	1.42325	1.5682	1.69897	1.30103	2.90091	230	2000	340	260	325	475
DBS	Vaccination	68	283	1454	24657.5	22786	24759	26949.5	27833	1802	13998	801	4598.5	5138	10939	149	21634	21451	18655.5	1102	1647	137	38.5499	243.536	43074.4	10000	44193.5	25549.8	12080.8	146	1317	24520.5	22649	24622	26812.5	27696	2.16435	3.11959	4.38953	4.35505	4.39132	4.42834	4.44242	230	2000	340	260	325	475
DBS	Infection	69	7540	7061.5	2572.5	2002	2123.5	2495	5622	7244.5	8150	1992	1924	4728	1206	143	31302	30510	18384	946.5	1066	176	1329.71	1539.28	1297.15	1287.44	1327.23	693.56	853.701	7364	6885.5	2396.5	1826	1947.5	2319	5446	3.86711	3.83794	3.37958	3.2615	3.28948	3.3653	3.73608	230	2000	340	260	325	475
DBS	Naive	70	64	426.5	183	160	210	99	322	432	10275	1917	1553	1682	839	179.5	32284	31947	19367	955	1082.5	154	9.92106	70.6867	83.0069	82.2423	117.824	24.6758	43.9602	-90	272.5	29	6	56	-55	168	0	2.43537	1.4624	0.778151	1.74819	0	2.22531	230	2000	340	260	325	475
DBS	Infection	71	31349	29077	8492	6482	7051	10148	19644	29554	8815.5	1628	1762	2772	2064	167	20725.5	21345.5	19232	1532.5	1440	578	16710.9	17840.5	5678.87	4515.32	5558.59	4211.66	5235.34	30771	28499	7914	5904	6473	9570	19066	4.48814	4.45483	3.8984	3.77115	3.81111	3.98091	4.28026	230	2000	340	260	325	475
DBS	Infection	72	18466	16341	3059.5	2374	2513	5274	11038	16295	6947	533	1452.5	3379	1153	178	10506.5	11403.5	18886	907	1115	130	5408.53	5475.5	1579.12	1544.79	1602.38	1711.35	2026.8	18336	16211	2929.5	2244	2383	5144	10908	4.2633	4.20981	3.46679	3.35102	3.37712	3.7113	4.03775	230	2000	340	260	325	475
DBS	Naive	73	41	689	163	149.5	192	164	279	262	3166.5	829	1538.5	2892	152	82.5	22229.5	22488	18750.5	1010	989	71.5	6.6248	113.455	73.9425	76.1431	107.599	40.5411	38.2098	-30.5	617.5	91.5	78	120.5	92.5	207.5	0	2.79064	1.96142	1.89209	2.08099	1.96614	2.31702	230	2000	340	260	325	475
DBS	Naive	74	50.5	368	117	132	149	80	184	372	3052	3321	6613	2902.5	278	170	17969	18138	18999	1635	1672.5	102	8.0061	61.2197	53.1278	66.0443	83.251	20.0225	25.4524	-51.5	266	15	30	47	-22	82	0	2.42488	1.17609	1.47712	1.6721	0	1.91381	230	2000	340	260	325	475
DBS	Infection	75	12081.5	10538	1122.5	844.5	1004	1487	2644.5	10811	3067	890.5	3268	2361	411	94	22970.5	23532	18719.5	752	961	150	2640.69	2703.66	527.873	510.029	590.499	389.104	367.829	11931.5	10388	972.5	694.5	854	1337	2494.5	4.0767	4.01653	2.98789	2.84167	2.93146	3.12613	3.39698	230	2000	340	260	325	475
DBS	Vaccination	76	379	1625	23282.5	21305.5	23838	26400	28852	1953	10427	1716.5	3098	2404.5	18414	197	26739.5	26879.5	17769	1205	1561	190	50.72	273.947	36645.4	10000	40577	24320.1	13510.3	189	1435	23092.5	21115.5	23648	26210	28662	2.27646	3.15685	4.36347	4.3246	4.37379	4.41847	4.45731	230	2000	340	260	325	475
DBS	Naive	77	104	441	154	160	184.5	177	377	568.5	7803.5	5461	6891	2565	793.5	110	20114.5	20742	20301	1248	1379	106	14.7693	74.1917	72.3054	82.035	108.353	43.8615	53.3255	-2	335	48	54	78.5	71	271	0	2.52504	1.68124	1.73239	1.89487	1.85126	2.43297	230	2000	340	260	325	475
DBS	Naive	78	57	381	98	111	138	69	338	385.5	6269.5	1142	2613	2393	683	1659	25440.5	26066	19716	1007.5	775.5	94	8.46481	63.8179	45.13	53.5794	79.7588	16.7631	47.7285	-37	287	4	17	44	-25	244	0	2.45788	0.60206	1.23045	1.64345	0	2.38739	230	2000	340	260	325	475
DBS	Vaccination	79	75	865	8784	6990	9136	13691	13548	1380	2850	882.5	3661	6184.5	2300	150.5	33729	31074	19066	923	800	193	10.8962	149.295	6248.92	5489.11	8499.63	6900.02	2831.69	-118	672	8591	6797	8943	13498	13355	0	2.82737	3.93404	3.83232	3.95148	4.13027	4.12564	230	2000	340	260	325	475
DBS	Infection	80	743	994	709	543.5	619.5	6817	7188.5	1024	6266.5	1055	2139	4062.5	460	319	22367	23207	20012	1154	1542	99	98.9944	172.708	359.556	326.503	388.562	2521.48	1232.76	644	895	610	444.5	520.5	6718	7089.5	2.80889	2.95182	2.78533	2.64787	2.71642	3.82724	3.85062	230	2000	340	260	325	475
DBS	Naive	81	26	188	75	87	99.5	59	156	186.5	2708	294	834	1483.5	227.5	87.5	14521	15314.5	20018	1294.5	1584	53	4.18666	30.9797	34.1872	40.0928	56.4656	14.3019	21.8925	-27	135	22	34	46.5	6	103	0	2.13033	1.34242	1.53148	1.66745	0.778151	2.01284	230	2000	340	260	325	475
DBS	Naive	82	156.5	552	151.5	155	187	95	225	555	9547	1992	5974.5	8622.5	471	164.5	22726	22719	20069	1632	2017	142	21.7028	93.5609	71.0791	79.0839	109.902	23.2054	31.6256	14.5	410	9.5	13	45	-47	83	1.16137	2.61278	0.977724	1.11394	1.65321	0	1.91908	230	2000	340	260	325	475
DBS	Infection	84	24161	21706	2427.5	1712	2010.5	3535.5	5900	22273.5	5229	1250.5	4432	3442	812	100	13411	14727	20122.5	1156.5	1297	186.5	8952.56	9258.17	1335.7	1164.05	1352.31	1112.88	976.649	23974.5	21519.5	2241	1525.5	1824	3349	5713.5	4.37975	4.33283	3.35044	3.18341	3.26102	3.52492	3.7569	230	2000	340	260	325	475
DBS	Infection	85	17074	14973	4042	2816	3974	5715	14737	15010.5	12419.5	726.5	1405	4586	1008.5	137	25677	26378.5	19998	1252.5	1263	180	4538.22	4510	2351	2015.01	2847.49	2006.69	3214.52	16894	14793	3862	2636	3794	5535	14557	4.22773	4.17006	3.58681	3.42095	3.5791	3.74312	4.16307	230	2000	340	260	325	475
DBS	Infection	86	9449	8757	2632.5	2014.5	2147	2890	7439	9443	8338	2986	1773	3475	964	158	32330	32123	20194	1319	1365	179	1800.95	2045.09	1459.05	1392.94	1450.93	878.271	1284.7	9270	8578	2453.5	1835.5	1968	2711	7260	3.96708	3.93339	3.38979	3.26375	3.29403	3.43313	3.86094	230	2000	340	260	325	475
DBS	Naive	87	65	260	87	90	110	64	310	236	4197	341	1254.5	1532	370	57	22265	23050	18710	609	578	77	9.54874	43.1257	39.8772	41.7589	62.7775	15.5313	43.7219	-12	183	10	13	33	-13	233	0	2.26245	1	1.11394	1.51851	0	2.36736	230	2000	340	260	325	475
DBS	Vaccination	88	92	1597.5	26966	25328	26812	29141.5	32102.5	1579	13808	2606	1865.5	3306	16451	2021	31337	30432	19296	1319	1470	263	13.1719	285.429	10000	10000	10000	31460.8	22522.8	-171	1334.5	26703	25065	26549	28878.5	31839.5	0	3.12532	4.42656	4.39907	4.42405	4.46057	4.50297	230	2000	340	260	325	475
DBS	Vaccination	89	37	1495	25037	23434	25395	29249	30483	1519	13088.5	1406.5	5684	3330	15033	155.5	35425	33931	19757	1002	1383	283	5.72312	265.923	10000	10000	10000	31771.6	17461.4	-246	1212	24754	23151	25112	28966	30200	0	3.0835	4.39365	4.36457	4.39988	4.46189	4.48001	230	2000	340	260	325	475
DBS	Infection	90	20569	18906.5	6737	5140.5	6251.5	8806	15969	18942	6662	638.5	767	2074	2153	103	13533	14876	20305	1590	1444	141	6414.75	6891.61	4340.36	3909.03	4884.15	3567.74	3649.53	20428	18765.5	6596	4999.5	6110.5	8665	15828	4.31023	4.27336	3.81928	3.69893	3.78608	3.93777	4.19943	230	2000	340	260	325	475
DBS	Naive	91	63	467.5	139	147	194	74	521	454	8245.5	1066	2242	2492.5	482	139	30204	29370	19863	1131	1804.5	167.5	9.2783	78.7955	64.9643	74.3828	114.246	17.9973	74.1417	-104.5	300	-28.5	-20.5	26.5	-93.5	353.5	0	2.47712	0	0	1.42325	0	2.54839	230	2000	340	260	325	475
DBS	Infection	92	17208	15407	4431.5	2675	3059.5	9409	10509	16074	2925	1134.5	562.5	1748	504	108	19208	19002	19346	951	984.5	175	4601.42	4732.86	2612.66	1904.14	2129.25	3917.01	1987.08	17033	15232	4256.5	2500	2884.5	9234	10334	4.23129	4.18276	3.62905	3.39794	3.46007	3.96539	4.01427	230	2000	340	260	325	475
DBS	Naive	93	1294	898	105	121.5	133.5	64	619.5	1076	9883	1831	2749.5	4064	2201	95	18093	17898.5	19132	1375.5	2022	92.5	174.62	155.26	48.4893	59.5827	77.0163	15.5313	88.5042	1201.5	805.5	12.5	29	41	-28.5	527	3.07972	2.90607	1.09691	1.4624	1.61278	0	2.72181	230	2000	340	260	325	475
DBS	Naive	94	160	602	170	174.5	219	145	712	683	11288	2068	11330	7216	1436.5	391	21261	22248	20183	1638	2201	171	22.1628	102.357	80.1784	90.6464	129.824	35.7453	102.076	-11	431	-1	3.5	48	-26	541	0	2.63448	0	0.544068	1.68124	0	2.7332	230	2000	340	260	325	475
DBS	Naive	95	209.5	508	131	138.5	159	107	489	585	5175.5	1270	2582	2736	1027	137	24634	23655	20176	1289	1817	101	28.6517	85.8564	61.0662	69.417	92.6177	26.1979	69.4966	108.5	407	30	37.5	58	6	388	2.03543	2.60959	1.47712	1.57403	1.76343	0.778151	2.58883	230	2000	340	260	325	475
DBS	Vaccination & Infection	96	6653	7341.5	28236.5	27302.5	29086	30869.5	35377	7543	10946.5	3048.5	2801	6748	20511	244.5	36318	34210.5	20098	1213	1326.5	361	1124.51	1626.35	10000	10000	10000	36868.9	47396.9	6292	6980.5	27875.5	26941.5	28725	30508.5	35016	3.79879	3.84389	4.44522	4.43042	4.45826	4.48442	4.54427	230	2000	340	260	325	475
DBS	Vaccination	97	82	1222	15128.5	12911	15362	19580	20154	1088	9664	3974	2739.5	1954	6780	566	31789	31653	19636	1129.5	1367	202.5	11.8353	214.686	20501.3	10000	10000	12918.7	5518.98	-120.5	1019.5	14926	12708.5	15159.5	19377.5	19951.5	0	3.00839	4.17394	4.10409	4.18068	4.2873	4.29998	230	2000	340	260	325	475
DBS	Naive	98	69	429	179	175	202	133	700	383.5	12709.5	625	2964	4936	1774	90.5	27027.5	26632	19923.5	1198	1371	146	10.0886	72.1114	84.6248	90.9447	119.22	32.7192	100.311	-77	283	33	29	56	-13	554	0	2.45179	1.51851	1.4624	1.74819	0	2.74351	230	2000	340	260	325	475
DBS	Vaccination	99	176	1321	23288	21146	22679.5	24693.5	26781	1298.5	3582	873	1731.5	1885	8861	114.5	19847	19853	19946	1086	1426	126	24.2633	233.146	10000	10000	10000	20953.1	10920.4	50	1195	23162	21020	22553.5	24567.5	26655	1.69897	3.07737	4.36478	4.32263	4.35321	4.39036	4.42578	230	2000	340	260	325	475
DBS	Infection	100	22316	20793.5	5967	3307	4738	6772	12113	22037	5205	1174	2110	2482	582	155	37215	34632	19193	1095	1173	372	7559.3	8406.27	3724.26	2405.28	3484.57	2499.59	2411.19	21944	20421.5	5595	2935	4366	6400	11741	4.34132	4.31009	3.7478	3.46761	3.64008	3.80618	4.06971	230	2000	340	260	325	475
DBS	Infection	101	26395.5	24429	15395	12664	13131.5	14669.5	23757	24885.5	1741	933	1646	4871	1368	256.5	32239	31710.5	20079	1397	1545	294	10945.4	12433.3	22086.8	10000	25291.5	7724.61	7896.09	26101.5	24135	15101	12370	12837.5	14375.5	23463	4.41667	4.38265	4.17901	4.09237	4.10848	4.15762	4.37038	230	2000	340	260	325	475
DBS	Naive	102	68	504.5	164.5	163	225	75	229	629.5	13784	1875	5384	4505	662	189	33723.5	32651	20029	1237	1347	201	9.95378	85.2451	77.4673	83.8103	133.577	18.2445	32.1924	-133	303.5	-36.5	-38	24	-126	28	0	2.48216	0	0	1.38021	0	1.44716	230	2000	340	260	325	475
DBS	Infection	103	24460	21996.5	4264	2993	3515	5048	8499	22932	7520.5	1525	590	5047	1233	632.5	27333	26910.5	19899	1192	1123	265	9198.48	9548.62	2499.25	2154.98	2481.62	1716.09	1512.87	24195	21731.5	3999	2728	3250	4783	8234	4.38373	4.33709	3.60195	3.43584	3.51188	3.6797	3.91561	230	2000	340	260	325	475
DBS	Naive	104	105	567	149.5	151	195	83.5	918	542	12347.5	7155	1962	4457	1144	831	28865	28998.5	19838.5	1250.5	1621	130.5	14.9022	96.1951	70.0988	76.7301	114.867	20.3487	132.575	-25.5	436.5	19	20.5	64.5	-47	787.5	0	2.63998	1.27875	1.31175	1.80956	0	2.89625	230	2000	340	260	325	475
DBS	Naive	105	354	796.5	202	182	244	86	165	702.5	11473	3322	7350.5	9674	378	251	31998	30336	20454	1785	2381	218	47.5398	136.964	96.0417	95.1301	145.498	20.9687	23.1569	136	578.5	-16	-36	26	-132	-53	2.13354	2.7623	0	0	1.41497	0	0	230	2000	340	260	325	475
DBS	Naive	106	59.5	652	173.5	179	230	108	296	531	2327	1573	6803	6638	281	150.5	29801	27848	20479	1426.5	2140	196	8.80418	111.195	81.906	93.3343	136.709	26.4478	41.7224	-136.5	456	-22.5	-17	34	-88	100	0	2.65896	0	0	1.53148	0	2	230	2000	340	260	325	475
DBS	Infection	107	26420	23961	6072	4735	5361	7342.5	12745	24258	5307	1214.5	1461	942.5	704.5	248	25987.5	25239	19592	1325.5	1541	319	10969.4	11806.4	3805.68	3570.98	4035.27	2782.79	2591.2	26101	23642	5753	4416	5042	7023.5	12426	4.41666	4.37368	3.75989	3.64503	3.7026	3.84655	4.09433	230	2000	340	260	325	475
DBS	Naive	108	67	366	128	133	170	659	813	373.5	8873	272	709.5	3276	2342	141.5	26402	26279	18940	1223	1527	143	9.81885	61.2357	59.6076	66.2207	99.3902	172.464	116.983	-76	223	-15	-10	27	516	670	0	2.3483	0	0	1.43136	2.71265	2.82607	230	2000	340	260	325	475
DBS	Infection	109	14278	13523	5043	3795	4486.5	6686	13931.5	14179	7114	821	1091.5	5314.5	887	107	18457	19097.5	19310	962	1150	161.5	3353.22	3822.28	3038.94	2798.91	3270.6	2457.96	2951.51	14116.5	13361.5	4881.5	3633.5	4325	6524.5	13770	4.14973	4.12586	3.68855	3.56033	3.63599	3.81455	4.13893	230	2000	340	260	325	475
DBS	Naive	110	375	672	110	117	131.5	99	381.5	835	5546	1968	3049	4321	1222	294	23129	22907	19795.5	1423	1926	92	50.2882	114.741	50.8961	57.0029	75.7989	24.2017	53.9725	283	580	18	25	39.5	7	289.5	2.45179	2.76343	1.25527	1.39794	1.5966	0.845098	2.46165	230	2000	340	260	325	475
DBS	Infection	111	8966.5	8696	5212	3763	4444	7464.5	16704	9823	7894	743	2326	3284	1112	158	23655	23627	19513	981	914.5	144.5	1673.96	2026.17	3160.37	2772.94	3234.87	2844.96	3930.23	8822	8551.5	5067.5	3618.5	4299.5	7320	16559.5	3.94557	3.93204	3.70479	3.55853	3.63342	3.86451	4.21905	230	2000	340	260	325	475
DBS	Infection	112	16293	16063	4159	3125	3528.5	7685	14131	20683	5871.5	1324.5	348.5	5841	1129	268	33634	32417	18156	1092	1260.5	302.5	4182.17	5086.22	2428.84	2259.9	2492.22	2958.81	3015.19	15990.5	15760.5	3856.5	2822.5	3226	7382.5	13828.5	4.20386	4.19757	3.58619	3.45063	3.50866	3.8682	4.14078	230	2000	340	260	325	475
DBS	Infection	113	16270	14238	2274	1702.5	1837	3922	9038	14122	6190	449	1266	2905.5	998	162	9425	10361	19337.5	873.5	1056	98	4172	4150.97	1244.32	1156.92	1227.98	1259.82	1634.42	16172	14140	2176	1604.5	1739	3824	8940	4.20876	4.15045	3.33766	3.20534	3.2403	3.58252	3.95134	230	2000	340	260	325	475
DBS	Naive	114	297	723	108	121	134	453	273	871	2848	1969.5	5817.5	2867	671.5	74	21248	22342	19416	1360.5	1717	104	40.088	123.815	49.9327	59.2956	77.3207	116.196	38.4435	193	619	4	17	30	349	169	2.28556	2.79169	0.60206	1.23045	1.47712	2.54283	2.22789	230	2000	340	260	325	475
DBS	Naive	115	124	476	128	144	192.5	76	1927.5	423	5727	1134	2129.5	4232	1091	266	29051.5	28654.5	19212	1051.5	1028	148	17.4195	80.2749	59.6076	72.6267	113.314	18.4917	287.022	-24	328	-20	-4	44.5	-72	1779.5	0	2.51587	0	0	1.64836	0	3.2503	230	2000	340	260	325	475
DBS	Naive	116	94	384	109	114	115	128	155.5	442	7843	2460.5	1161.5	2691	219	83	16936	18182.5	19841	1327	1381	74	13.4386	64.3349	50.4143	55.2888	65.7946	31.4613	21.8223	20	310	35	40	41	54	81.5	1.30103	2.49136	1.54407	1.60206	1.61278	1.73239	1.91116	230	2000	340	260	325	475
DBS	Naive	117	113	508	126	132	184	83	164.5	458	8023.5	1585.5	2056.5	3118	373.5	223	27538	27946	19719	1122	1218	132.5	15.9636	85.8564	58.6362	65.641	108.043	20.2247	23.0866	-19.5	375.5	-6.5	-0.5	51.5	-49.5	32	0	2.57461	0	0	1.71181	0	1.50515	230	2000	340	260	325	475
DBS	Infection	118	2476	2558	1009	834	983	1753	5860	2673	2613	1183	802.5	844	369	62	9179.5	10568	18907.5	595	494	43	349.641	475.246	522.157	525.478	632.571	497.759	968.98	2433	2515	966	791	940	1710	5817	3.38614	3.40054	2.98498	2.89818	2.97313	3.233	3.7647	230	2000	340	260	325	475
DBS	Infection	119	23420.5	22073	4291.5	3160	3756	5696	15416	22795.5	4623	5205	16979	5852	1071.5	164	30575	30503	19673.5	1540	1717	510	8368.53	9626.76	2517.77	2287.79	2672.29	1998.2	3449.07	22910.5	21563	3781.5	2650	3246	5186	14906	4.36003	4.33371	3.57766	3.42325	3.51135	3.71483	4.17336	230	2000	340	260	325	475
DBS	Infection	120	29449.5	27689	9951	8209	9439.5	12136	20284	28068	7565	1132	4314	4990	2764.5	233	24305	23887	19333	1743	2061	571	14358.2	18208.9	7588.54	6599.44	9011.34	5706.46	5589.58	28878.5	27118	9380	7638	8868.5	11565	19713	4.46057	4.43326	3.9722	3.88298	3.94785	4.06315	4.29475	230	2000	340	260	325	475
DBS	Infection	121	18975	17259	3583.5	2730.5	2941	5795.5	11610	17100	6740	536.5	1432	3284	1171	205	10121	11294	18665.5	989	1198.5	116.5	5497.05	5786.85	2051.91	1947.71	2039.17	2042.82	2273.34	18858.5	17142.5	3467	2614	2824.5	5679	11493.5	4.27551	4.23407	3.53995	3.41731	3.45094	3.75427	4.06045	230	2000	340	260	325	475
DBS	Infection	122	20830	19318	20146.5	17524	18854	19635	28778	19772	9040.5	2743	2913	3706	2192	144	25393	25715	19917	1503	1655	359	6576.01	7196.89	10000	10000	10000	12988.7	13867.9	20471	18959	19787.5	17165	18495	19276	28419	4.31114	4.27782	4.29639	4.23464	4.26705	4.28502	4.45361	230	2000	340	260	325	475
DBS	Naive	123	74	379.5	120.5	132	130	95	293	304	2787	796	4318	2665	774.5	160	14208	13987.5	19665	1260	1560	73	10.7618	63.5595	55.9693	65.641	74.8865	23.2054	41.2943	1	306.5	47.5	59	57	22	220	0	2.48643	1.67669	1.77085	1.75587	1.34242	2.34242	230	2000	340	260	325	475
DBS	Naive	124	62.5	375.5	116	119	137.5	83	626.5	324	9763	1610	2763	2373	2442.5	98.5	17685	19925	19706	1154.5	1492	71	9.21064	62.8706	53.7921	58.1482	79.4538	20.2247	89.5285	-8.5	304.5	45	48	66.5	12	555.5	0	2.48359	1.65321	1.68124	1.82282	1.07918	2.74468	230	2000	340	260	325	475
DBS	Infection	125	17810	16843	4962	3595	4503.5	6920	11666	18849	5617.5	1306	591	1521	942	421	18669	19515.5	19492	1061	960	172	4893.29	5534.37	2981.32	2636.94	3284.92	2571.87	2288.46	17638	16671	4790	3423	4331.5	6748	11494	4.24645	4.22196	3.68034	3.53441	3.63664	3.82918	4.06047	230	2000	340	260	325	475
DBS	Naive	126	224	649	147	148.5	194	70	296	904	17969	1647	947.5	1986	781	195	23044	23648	18966	1179	1336	170	30.5484	110.663	68.8745	75.2623	114.246	17.0098	41.7224	54	479	-23	-21.5	24	-100	126	1.73239	2.68034	0	0	1.38021	0	2.10037	230	2000	340	260	325	475
DBS	Vaccination	127	55	1331	23180	21394	23891	26622	27992	1240	6246	1077	3185	3172.5	11997	235	24677.5	24715	19198	837.5	1003.5	151	8.19286	235.018	10000	10000	10000	25000	12582.6	-96	1180	23029	21243	23740	26471	27841	0	3.07188	4.36228	4.32722	4.37548	4.42277	4.44468	230	2000	340	260	325	475
DBS	Naive	128	106	543	185	177	235	95.5	223	551	4784	408	7503	2580	434	132	34048	31268.5	19459	1274.5	1348	203	15.035	91.9822	87.5958	92.1388	139.845	23.3299	31.3423	-97	340	-18	-26	32	-107.5	20	0	2.53148	0	0	1.50515	0	1.30103	230	2000	340	260	325	475
DBS	Vaccination	129	47	680	9291	7815	9396	12723	12341	579	3602.5	303	1064	1335	1880	57.5	20753	21857	18741	558	476	79	7.10059	116.162	6802.72	6228.02	8935.63	6141	2475.23	-32	601	9212	7736	9317	12644	12262	0	2.77887	3.96435	3.88852	3.96928	4.10188	4.08856	230	2000	340	260	325	475
DBS	Vaccination	130	105	1334	20847.5	18620	20981	24742	26213	1298	5460	1160.5	4216	3878.5	10059	257	26934	26823	19047	1124	1089.5	186	14.9022	235.58	10000	10000	10000	21046.8	10246.8	-81	1148	20661.5	18434	20795	24556	26027	0	3.05994	4.31516	4.26562	4.31796	4.39016	4.41542	230	2000	340	260	325	475
DBS	Naive	131	101	470	132.5	133	151	93	330	463	5799	636	5613.5	2180	919	99	14396.5	15217	18921	1216	1528	82	14.3706	79.2305	61.7961	66.2207	87.7078	22.7078	46.5827	19	388	50.5	51	69	11	248	1.27875	2.58883	1.70329	1.70757	1.83885	1.04139	2.39445	230	2000	340	260	325	475
DBS	Naive	132	75	591.5	272	185.5	280	97	254.5	1120	9015	470	2971	2819	331	336.5	34756	32413	19713.5	1455	2511	212.5	10.8962	100.506	131.2	97.229	168.217	23.7034	35.8116	-137.5	379	59.5	-27	67.5	-115.5	42	0	2.57864	1.77452	0	1.8293	0	1.62325	230	2000	340	260	325	475
DBS	Naive	133	43	430	142	160	188.5	85	821.5	410	10536	3027	4926	5553	2436	109	26273	25007	19005	1177.5	1683	149.5	6.55141	72.2847	66.4292	82.035	110.832	20.7206	118.242	-106.5	280.5	-7.5	10.5	39	-64.5	672	0	2.44793	0	1.02119	1.59106	0	2.82737	230	2000	340	260	325	475
DBS	Infection	134	18708	17606	12264	9971	10897	13108	18872	18454	7176	2461.5	697.5	1838.5	2405	135	20277	20245.5	20148	1427.5	1817.5	217	5353.95	6005.13	11213.7	9310.36	12200.2	6436.39	4868.97	18491	17389	12047	9754	10680	12891	18655	4.26696	4.24027	4.08088	3.98918	4.02857	4.11029	4.2708	230	2000	340	260	325	475
DBS	Naive	135	48	341	117	112	172.5	81	226	318	5347	722	1793	4486	259.5	197	18667	18977	19523.5	1251	1514	94	7.23755	56.9422	54.2755	54.1487	100.933	19.7291	31.7672	-46	247	23	18	78.5	-13	132	0	2.3927	1.36173	1.25527	1.89487	0	2.12057	230	2000	340	260	325	475
DBS	Naive	136	495	747	121	126	147.5	131	278	1091	4393	682.5	860	3067	368.5	83	24897	25910	19118	1783.5	1583	118	66.0441	128.099	56.2115	62.1727	85.564	32.2158	39.1557	377	629	3	8	29.5	13	160	2.57634	2.79865	0.477121	0.90309	1.46982	1.11394	2.20412	230	2000	340	260	325	475
DBS	Naive	137	93	531.5	164	160	226	142	166	682	1613.5	6774	4933	494.5	203	150.5	36214	33747	19499	1439.5	1855	213.5	13.3052	89.967	77.2211	82.035	134.204	34.9878	23.2975	-120.5	318	-49.5	-53.5	12.5	-71.5	-47.5	0	2.50243	0	0	1.09691	0	0	230	2000	340	260	325	475
DBS	Naive	138	160	723	188	164	223.5	98	868	493.5	9168	3968	6346	4662	1700.5	136.5	26975	26671	18830	1553.5	1900	165	22.1628	123.815	89.0833	84.4028	132.639	23.9525	125.138	-5	558	23	-1	58.5	-67	703	0	2.74663	1.36173	0	1.76716	0	2.84696	230	2000	340	260	325	475
DBS	Infection	139	114	490	128	138	170.5	206	308	472	5656	3323.5	1502.5	3335	510	249	30864	29970	18865	1149	1413	160	16.0961	82.7146	59.6076	69.1259	99.6986	51.272	43.4361	-46	330	-32	-22	10.5	46	148	0	2.51851	0	0	1.02119	1.66276	2.17026	230	2000	340	260	325	475
DBS	Infection	140	26668	24648	4791	3438	4606	5774.5	14419	25652.5	9953	465.5	926.5	1583.5	971	119	17042.5	17846	19529.5	1052	1256	303	11214.8	12740.6	2860.86	2510.41	3371.71	2033.37	3108.79	26365	24345	4488	3135	4303	5471.5	14116	4.42103	4.38641	3.65205	3.49624	3.63377	3.73811	4.14971	230	2000	340	260	325	475
DBS	Naive	141	74	621	162	168	214.5	82	269	527	7719.5	735	10410	2203	882	221	25124	25142	19653	1396.5	1648	191	10.7618	105.71	76.2366	86.7766	127.013	19.9769	37.874	-117	430	-29	-23	23.5	-109	78	0	2.63347	0	0	1.37107	0	1.89209	230	2000	340	260	325	475
DBS	Naive	142	342	774	122.5	128	174	64	316	986	10543.5	1605	3036	2339	311	175	28006	28364.5	19324	1264.5	1659	134	45.9701	132.93	56.9384	63.3269	101.859	15.5313	44.5796	208	640	-11.5	-6	40	-70	182	2.31806	2.80618	0	0	1.60206	0	2.26007	230	2000	340	260	325	475
DBS	Infection	143	23785.5	21950	13299	11502.5	12734	11742	18662.5	22696.5	9816	1020	2757	4105	1393	208	26126	25294	19478	1390	1573	319	8652.04	9501.46	13582.3	10000	20939.8	5425.15	4770.09	23466.5	21631	12980	11183.5	12415	11423	18343.5	4.37045	4.33508	4.11327	4.04858	4.09395	4.05778	4.26348	230	2000	340	260	325	475
DBS	Infection	144	11860	11075	10949	9115	9678.5	7884	14395	11782	2272	2717	513.5	3374.5	613	105	21811	21419	18711	794.5	791	167	2507.57	2829.53	8952.71	7577.55	9442.86	3063.2	3100.92	11693	10908	10782	8948	9511.5	7717	14228	4.06793	4.03775	4.0327	3.95173	3.97825	3.88745	4.15314	230	2000	340	260	325	475
DBS	Naive	145	217	717	169	178	227	113	397	610.5	5745	642	2345	5545	1063.5	346	29496	28421	19708	1905	2672	204	29.6329	122.745	79.6851	92.7364	134.83	27.6984	56.2028	13	513	-35	-26	23	-91	193	1.11394	2.71012	0	0	1.36173	0	2.28556	230	2000	340	260	325	475
DBS	Naive	146	58.5	474	128	139	172	119	402	433	10618	8498	2337	2449	1407.5	876	22721.5	21785	20080.5	1154	1560.5	131	8.6685	79.9267	59.6076	69.7083	100.624	29.2016	56.9229	-72.5	343	-3	8	41	-12	271	0	2.53529	0	0.90309	1.61278	0	2.43297	230	2000	340	260	325	475
DBS	Naive	147	131	631	183	190	224	432	568	695	17525	2159	4712	5670	1304.5	367	32057	29982	19900	1822	2130	217.5	18.3442	107.478	86.6049	99.9337	132.952	110.562	80.983	-86.5	413.5	-34.5	-27.5	6.5	214.5	350.5	0	2.61648	0	0	0.812913	2.33143	2.54469	230	2000	340	260	325	475
DBS	Naive	148	146	507	123	122	159.5	71	227.5	410	8188	1224	797	4025	969.5	376	29467.5	28559.5	19668	1187	1559.5	124	20.3215	85.6817	57.1807	59.87	92.9251	17.2565	31.9798	22	383	-1	-2	35.5	-53	103.5	1.34242	2.5832	0	0	1.55023	0	2.01494	230	2000	340	260	325	475
DBS	Naive	149	86	561	163	167	216	83	279	646.5	11439	2920.5	3912	4245	560	251	28442	28037	19534	1375	1467	191	12.3706	95.1409	76.7288	86.1826	127.949	20.2247	39.2982	-105	370	-28	-24	25	-108	88	0	2.5682	0	0	1.39794	0	1.94448	230	2000	340	260	325	475
DBS	Infection	150	15798.5	14706	14203	11194.5	11391.5	11579	26086.5	15538	6972	2953	1068	3770.5	1785	94	22535	24038	19085.5	906	864	201.5	3967.18	4376.98	16374.6	10000	13731.7	5311.15	10104.6	15597	14504.5	14001.5	10993	11190	11377.5	25885	4.19304	4.1615	4.14617	4.04112	4.04883	4.05605	4.41305	230	2000	340	260	325	475
DBS	Infection	151	11314.5	9734.5	8844	7146	7147	12907	18672	10382	4886	4179.5	712.5	3838	1251	241	32229	30435	18555	1128	1325	225	2336.6	2359.76	6312.44	5626.24	5833.51	6281.13	4774.53	11089.5	9509.5	8619	6921	6922	12682	18447	4.04491	3.97816	3.93546	3.84017	3.84023	4.10319	4.26593	230	2000	340	260	325	475
DBS	Naive	152	41.5	373	155	155.5	190	99	1192	375	12143	667	166	3826.5	2093.5	122.5	24421.5	24271.5	18341	1321	1630	161	6.34488	62.4402	72.7962	79.3786	111.763	24.2017	173.694	-119.5	212	-6	-5.5	29	-62	1031	0	2.32634	0	0	1.4624	0	3.01326	230	2000	340	260	325	475
DBS	Naive	153	51	412	83	96	125.5	43	643.5	312	9106	1414	913	1734	300	1103	24048	24616	19980	1107.5	1073.5	108	8.09647	71.6022	40.0248	48.1187	71.6513	10.5195	91.0386	-57	304	-25	-12	17.5	-65	535.5	0	2.48287	0	0	1.24304	0	2.72876	230	2000	340	260	325	475
DBS	Naive	154	25	271	48	68	77	35	168	435.5	9687	2323	963.5	3483.5	444.5	196	8982	9835	19135	1037	1375	57.5	4.133	46.7588	22.741	31.6325	42.7008	8.59613	23.1857	-32.5	213.5	-9.5	10.5	19.5	-22.5	110.5	0	2.3294	0	1.02119	1.29003	0	2.04336	230	2000	340	260	325	475
DBS	Infection	155	2824	2987.5	1336	1005	1040.5	1634	3161	3393	5208	1034.5	613.5	1575.5	679	129	5821	6430	19959	935	1282	49	415.226	577.567	734.375	674.144	683.026	454.138	482.334	2775	2938.5	1287	956	991.5	1585	3112	3.44326	3.46813	3.10958	2.98046	2.99629	3.20003	3.49304	230	2000	340	260	325	475
DBS	Naive	156	72.5	237	51	73	69	34	70.5	188.5	4290.5	442	1460	2702	95	77	9686	11015.5	19566	1300	1404	45	11.2533	40.825	24.2023	34.5358	38.0284	8.3567	9.78944	27.5	192	6	28	24	-11	25.5	1.43933	2.2833	0.778151	1.44716	1.38021	0	1.40654	230	2000	340	260	325	475
DBS	Naive	157	109	338.5	51.5	69	74	35	103	421	8418.5	335	1925	2144	249.5	96	12763	13782.5	20169.5	1045	1411	47	16.4821	58.6063	24.4463	32.2116	40.9446	8.59613	14.2177	62	291.5	4.5	22	27	-12	56	1.79239	2.46464	0.653213	1.34242	1.43136	0	1.74819	230	2000	340	260	325	475
DBS	Vaccination	158	75	1122.5	17438	15710	17042	21460	22262	1062.5	4051.5	1781	1771	3012	5772	229	19615	20767	19143.5	993	1183	125.5	11.6159	201.65	10000	10000	10000	18650.9	6810.24	-50.5	997	17312.5	15584.5	16916.5	21334.5	22136.5	0	2.9987	4.23836	4.19269	4.22831	4.32908	4.34511	230	2000	340	260	325	475
DBS	Naive	159	10	197	64	78.5	71	83	166	123	1703	1122	1284	914	338	66	3652	4662	19886	1147	1080	24	1.68543	33.8754	30.5825	37.7515	39.1932	20.2956	22.908	-14	173	40	54.5	47	59	142	0	2.23805	1.60206	1.7364	1.6721	1.77085	2.15229	230	2000	340	260	325	475
DBS	Infection	160	9491	9342	7003.5	5848.5	5810	7606	17958.5	11099.5	4846	5957	881	2022	560	109	21184	22176.5	20253	895	975.5	136	1854.43	2297.29	4476.8	4586.87	4293.04	2791.24	4391.17	9355	9206	6867.5	5712.5	5674	7470	17822.5	3.97104	3.96407	3.8368	3.75683	3.75389	3.87332	4.25097	230	2000	340	260	325	475
DBS	Naive	161	39.5	317	65	86	101	48	219	322	5611	2282	3877	2808	427	94	17084	18232	18979	797	1004	63	6.36996	54.8233	31.0762	42.1706	56.9069	11.728	30.2983	-23.5	254	2	23	38	-15	156	0	2.40483	0.30103	1.36173	1.57978	0	2.19312	230	2000	340	260	325	475
DBS	Infection	162	19351	18408	5399	4411	4543	5540	8802.5	20130	6429.5	365	316	3162.5	3858	103.5	14900	14700	19779	1036	1064	226	5932.72	6868.92	3277.6	3375.16	3299.57	1850.39	1556.24	19125	18182	5173	4185	4317	5314	8576.5	4.2816	4.25964	3.71374	3.6217	3.63518	3.72542	3.93331	230	2000	340	260	325	475
DBS	Naive	163	110	359	86	92	119	50	197	376.5	3229	2650	2017	1153	230	79	17313	19218	19922	1349	1344	83	16.6237	62.2213	41.5266	45.7322	67.7185	12.2127	27.2231	27	276	3	9	36	-33	114	1.43136	2.44091	0.477121	0.954243	1.5563	0	2.0569	230	2000	340	260	325	475
DBS	Naive	164	82	309	56	76.5	90	57	172	229	1929	467.5	1037	2174	468	117	13862	14489	19486.5	1850	1822.5	53	12.6271	53.4178	26.6474	36.5796	50.3633	13.9143	23.7414	29	256	3	23.5	37	4	119	1.4624	2.40824	0.477121	1.37107	1.5682	0.60206	2.07555	230	2000	340	260	325	475
DBS	Naive	165	6	98	27	49	39	23.5	51	90	748	568	168	306	121	77	4448	5103	19715.5	890	866	19	0.981497	16.842	12.6611	20.8032	20.8765	5.85821	7.15799	-13	79	8	30	20	4.5	32	0	1.89763	0.90309	1.47712	1.30103	0.653213	1.50515	230	2000	340	260	325	475
DBS	Naive	166	69	452	92	101	141	53	118	437	890	266	629.5	902	265	129	21672.5	22056	20627	1994	7370	115.5	10.7444	78.7144	44.5381	51.1147	81.0848	12.941	16.2756	-46.5	336.5	-23.5	-14.5	25.5	-62.5	2.5	0	2.52699	0	0	1.40654	0	0.39794	230	2000	340	260	325	475
DBS	Infection	167	11322	10686	692	500	642.5	1135	2016	11571	1929	313	305	1076.5	197	181	11120	12526	18912	810.5	795	104	2398.18	2774.81	367.783	313.247	408.177	306.456	298.505	11218	10582	588	396	538.5	1031	1912	4.04992	4.02457	2.76938	2.5977	2.73119	3.01326	3.28149	230	2000	340	260	325	475
DBS	Infection	168	22507	21572	11759.5	9534	10716.5	15668.5	23577	25688	2621	511.5	690	1275	2117	125.5	18619.5	20302	19635	1304	1270	244	8066.33	9689.28	15274.5	10000	10000	8819.31	7846.88	22263	21328	11515.5	9290	10472.5	15424.5	23333	4.34758	4.32895	4.06128	3.96802	4.02005	4.18821	4.36797	230	2000	340	260	325	475
DBS	Infection	169	11271.5	11171.5	6040	5007.5	5351	7318	8384	11704	4315	391	331	937	1594	372	16372	17288	20030.5	1028	1215.5	151.5	2382.15	2959.92	3733.72	3873.86	3930.85	2650.04	1464.91	11120	11020	5888.5	4856	5199.5	7166.5	8232.5	4.0461	4.04218	3.77	3.68628	3.71596	3.85531	3.91553	230	2000	340	260	325	475
DBS	Naive	170	96	322	64.5	81	103	52.5	97	320	1499.5	231	1017	1200	169	86	21181	22927	20193.5	1015	1203	63	14.6339	55.7023	30.8293	39.2203	58.1021	12.8195	13.3968	33	259	1.5	18	40	-10.5	34	1.51851	2.4133	0.176091	1.25527	1.60206	0	1.53148	230	2000	340	260	325	475
DBS	Naive	171	66.5	257	73	82	101	40	124.5	335	4316	1142	1561.5	2718.5	380	94	11876	13141	19913	1181	1424.5	67	10.3798	44.3126	35.0395	39.809	56.9069	9.79666	17.1697	-0.5	190	6	15	34	-27	57.5	0	2.27875	0.778151	1.17609	1.53148	0	1.75967	230	2000	340	260	325	475
DBS	Naive	172	30.5	333	91.5	102	136	41	180	401.5	2279	430.5	1736	2992	279	101	27963.5	27930	19493	936.5	676	116	4.99151	57.6377	44.2868	51.7156	78.0335	10.0374	24.854	-85.5	217	-24.5	-14	20	-75	64	0	2.33646	0	0	1.30103	0	1.80618	230	2000	340	260	325	475
DBS	Naive	173	125	414	84	98	121.5	105	212	430	5806	1108	2337	4112	471	951	19834	20562	20252	1344	1286	91	18.7404	71.9571	40.5251	49.3154	69.2294	25.7563	29.3187	34	323	-7	7	30.5	14	121	1.53148	2.5092	0	0.845098	1.4843	1.14613	2.08279	230	2000	340	260	325	475
DBS	Infection	174	7680	8208	2288	1812	1935	4072	17230	8122.5	6166	811.5	812.5	792	459	60	7107	7690.5	19970	855	788	74	1386.54	1930.42	1294.82	1282.61	1325.28	1272.97	4080.38	7606	8134	2214	1738	1861	3998	17156	3.88116	3.9103	3.34518	3.24005	3.26975	3.60184	4.23442	230	2000	340	260	325	475
DBS	Naive	175	71	376	90	96	127	60	154	334	3001	829	418.5	826	227	212	25404.5	26279	20164	1397	1289	103	11.0354	65.2249	43.5331	48.1187	72.5608	14.6459	21.2439	-32	273	-13	-7	24	-43	51	0	2.43616	0	0	1.38021	0	1.70757	230	2000	340	260	325	475
DBS	Vaccination	176	230	1133.5	12352	10322	12159	18799	16822	1315	9125	1730	3275	3124.5	4475.5	121	27991.5	27934	20205	963	930.5	153	33.296	203.722	10000	10000	10000	13111.7	3915.36	77	980.5	12199	10169	12006	18646	16669	1.88649	2.99145	4.08632	4.00728	4.0794	4.27059	4.22191	230	2000	340	260	325	475
DBS	Infection	177	5359	5449	1203	820	988	3638	10938.5	7514	4230.5	1077	311	1304	614	84.5	14406	15849.5	20144	777	742	77	875.32	1154.3	657.672	539.564	646.279	1115.02	2060.29	5282	5372	1126	743	911	3561	10861.5	3.7228	3.73014	3.05154	2.87099	2.95952	3.55157	4.03589	230	2000	340	260	325	475
DBS	Infection	178	6396	6378	1129	875	1015	3216.5	5361.5	7169	980	648	1348.5	738	649	161.5	10285	11235.5	20013	904	1054	78	1092.28	1398.84	615.195	579.329	665.161	966.827	864.673	6318	6300	1051	797	937	3138.5	5283.5	3.80058	3.79934	3.0216	2.90146	2.97174	3.49672	3.72292	230	2000	340	260	325	475
DBS	Infection	179	9567	8794.5	841	581	638.5	2853	7885	9138	3964	261	720	1829	689	107	5919	6550.5	19900.5	811	905	56	1875.52	2116.3	451.407	369.606	405.464	843.042	1358.86	9511	8738.5	785	525	582.5	2797	7829	3.97823	3.94144	2.89487	2.72016	2.7653	3.44669	3.89371	230	2000	340	260	325	475
DBS	Vaccination	180	53	1466.5	23803	21916.5	23730.5	27850	29660	1412	6562	2977.5	5719	7207	9591	191.5	16553.5	17513	20089	1266	1345	163.5	8.39358	267.267	10000	10000	10000	55559.3	17744.2	-110.5	1303	23639.5	21753	23567	27686.5	29496.5	0	3.11494	4.37364	4.33752	4.3723	4.44227	4.46977	230	2000	340	260	325	475
DBS	Naive	181	34.5	419.5	123	127	181	59.5	348	426	11989	1125.5	1651	3445.5	980	146	26263.5	26789	19844.5	1142.5	1025	159.5	5.6077	72.9336	60.2473	66.9011	105.744	14.5239	48.5047	-125	260	-36.5	-32.5	21.5	-100	188.5	0	2.41497	0	0	1.33244	0	2.27531	230	2000	340	260	325	475
DBS	Naive	183	1550	1559	59.5	73	91	81	148	680	1458	1539	1962	3498	472	660	14786.5	16308	20241.5	1307.5	1417.5	50	218.053	285.198	28.3657	34.5358	50.956	19.8017	20.4132	1500	1509	9.5	23	41	31	98	3.17609	3.17869	0.977724	1.36173	1.61278	1.49136	1.99123	230	2000	340	260	325	475
DBS	Naive	184	82	441	115	112	175	47	287	641	3685.5	1606	2983	2193	797	179.5	27037.5	27281.5	20320	1242	1324	121	12.6271	76.7558	56.1714	57.7533	102.019	11.4859	39.8614	-39	320	-6	-9	54	-74	166	0	2.50515	0	0	1.73239	0	2.22011	230	2000	340	260	325	475
DBS	Vaccination	185	69	1237	22433	20151	22150.5	28489	29554	1200	7220.5	1467	2173	3176	11049.5	108	17500	17619.5	19963.5	1190	1503	141	10.7444	223.304	10000	10000	10000	64892.7	17417.7	-72	1096	22292	20010	22009.5	28348	29413	0	3.03981	4.34815	4.30125	4.34261	4.45252	4.46854	230	2000	340	260	325	475
DBS	Naive	186	49.5	416	126	138	166	118	459.5	483	9817	2051	4924	1946	575	97	17594.5	18852.5	20659.5	1580	1423.5	116	7.87308	72.3122	61.7794	73.6726	96.448	29.0052	64.4356	-66.5	300	10	22	50	2	343.5	0	2.47712	1	1.34242	1.69897	0.30103	2.53593	230	2000	340	260	325	475
DBS	Naive	187	71	403	124.5	140	180	114	664	578	3045	1192	7498.5	1674	976	81	21608	21945	19670	1181	1482	111	11.0354	70.0057	61.0131	74.9092	105.123	28.0039	94.024	-40	292	13.5	29	69	3	553	0	2.46538	1.13033	1.4624	1.83885	0.477121	2.74273	230	2000	340	260	325	475
DBS	Naive	188	18	377.5	72	94	113	54	282	360.5	4875	2193.5	4325	5670	222	129	13528	14474	19548	1202	1214.5	79	3.01562	65.4901	34.5428	46.9243	64.1013	13.1841	39.1555	-61	298.5	-7	15	34	-25	203	0	2.47494	0	1.17609	1.53148	0	2.3075	230	2000	340	260	325	475
DBS	Naive	190	41	273	61	79	112.5	32	180	390	1999.5	865	1631	1197	470	119	19450	20031.5	19673	1210.5	1065	70	6.59712	47.1085	29.1037	38.0449	63.8004	7.87854	24.854	-29	203	-9	9	42.5	-38	110	0	2.3075	0	0.954243	1.62839	0	2.04139	230	2000	340	260	325	475
DBS	Naive	191	46	453	131.5	146	199.5	58	199	445.5	3956	1031.5	2850	906	294	167	32514.5	32038	20013	1206.5	1417	185	7.34986	78.8925	64.593	78.6282	117.283	14.158	27.5023	-139	268	-53.5	-39	14.5	-127	14	0	2.42813	0	0	1.16137	0	1.14613	230	2000	340	260	325	475
DBS	Infection	192	14366	14273	12665	9848	11034	17765	24901	15694.5	2299	638	1369	2474	1979	91	9060	10468	20240	1036	611	133	3488.36	4332.4	10000	10000	10000	11492.5	9117.24	14233	14140	12532	9715	10901	17632	24768	4.1533	4.15045	4.09802	3.98744	4.03747	4.2463	4.39389	230	2000	340	260	325	475
DBS	Infection	193	6476	6090.5	844	582.5	661	1869	4440.5	6525	2684	191	501.5	1336	567	73	4243	4800.5	19343	808	751	46	1109.77	1321.45	453.099	370.656	420.737	526.014	699.707	6430	6044.5	798	536.5	615	1823	4394.5	3.80821	3.78136	2.902	2.72957	2.78888	3.26079	3.64291	230	2000	340	260	325	475
DBS	Vaccination & Infection	194	4846	6140.5	25231	23151.5	24978	29993	34690	9339	3186	715	201	3036	15271	275	27501	28322	19963	1039	992	283	774.418	1334.8	10000	10000	10000	101667	119616	4563	5857.5	24948	22868.5	24695	29710	34407	3.65925	3.76771	4.39704	4.35924	4.39261	4.4729	4.53665	230	2000	340	260	325	475
DBS	Infection	195	11894	12034	3007.5	2441	2854	3713.5	5517.5	13940	6064	2054	613	1451	725	124	23772	25087	19751	1037	1074	166	2584.2	3306.96	1730.47	1774.05	2007.56	1142.1	893.369	11728	11868	2841.5	2275	2688	3547.5	5351.5	4.06922	4.07438	3.45355	3.35698	3.42943	3.54992	3.72848	230	2000	340	260	325	475
DBS	Infection	196	10832	10484	513	393	489	670	1652	11740	3209.5	416	3158.5	2560	552	130	14217	16697	19323.5	998	980	121	2245.15	2699.84	268.595	240.013	304.995	175.157	242.086	10711	10363	392	272	368	549	1531	4.02983	4.01549	2.59329	2.43457	2.56585	2.73957	3.18498	230	2000	340	260	325	475
DBS	Naive	197	26	348	51	67	83	49	87	234	1746	835.5	1009	1248.5	201	218	14509	16145	20086	1380	1206.5	55	4.29019	60.2806	24.2023	31.0542	46.2272	11.9703	12.0319	-29	293	-4	12	28	-6	32	0	2.46687	0	1.07918	1.44716	0	1.50515	230	2000	340	260	325	475
Saliva	Naive	1	84	275	69	90	102.5	59	281	269	3161.5	2107	2482.5	1883	784	157	18688	20028	19838.5	824	913	78	6	197	-9	12	24.5	-19	203	6	197	-9	12	24.5	-19	203	0.778151	2.29447	0	1.07918	1.38917	0	2.3075	330	330	330	330	330	500
Saliva	Naive	2	229	388	56	73	74	39	180.5	384.5	5937	2423	1697	1401	735.5	237	25718	26012	20245.5	869	903	74	155	314	-18	-1	0	-35	106.5	155	314	-18	-1	0	-35	106.5	2.19033	2.49693	0	0	0	0	2.02735	330	330	330	330	330	500
Saliva	Infection	3	13665	12490	825	588	712	1207	3026	12129	5119	1109	1436	2273.5	808	271	18701.5	19565	20241	935	767	147.5	13517.5	12342.5	677.5	440.5	564.5	1059.5	2878.5	13517.5	12342.5	677.5	440.5	564.5	1059.5	2878.5	4.1309	4.0914	2.83091	2.64395	2.75166	3.0251	3.45917	330	330	330	330	330	500
Saliva	Naive	4	85.5	323	71	88	90	36	399	278	8682	2008	1754	3370	701	224	25112.5	25292	19861.5	792.5	717.5	92	-6.5	231	-21	-4	-2	-56	307	-6.5	231	-21	-4	-2	-56	307	0	2.36361	0	0	0	0	2.48714	330	330	330	330	330	500
Saliva	Naive	5	281	540.5	100.5	119	152	137	760	749	10895	2398	4145	4414	2233	140	30652	29919.5	20131	706	942	131.5	149.5	409	-31	-12.5	20.5	5.5	628.5	149.5	409	-31	-12.5	20.5	5.5	628.5	2.17464	2.61172	0	0	1.31175	0.740363	2.79831	330	330	330	330	330	500
Saliva	Vaccination & Infection	6	110	1056	16866	15220	15601	21661.5	21824	975	4447.5	2114	1299.5	2365	6798	370	25581	26062	19961	1028	1214	114	-4	942	16752	15106	15487	21547.5	21710	-4	942	16752	15106	15487	21547.5	21710	0	2.97405	4.22407	4.17915	4.18997	4.3334	4.33666	330	330	330	330	330	500
Saliva	Infection	7	10207	9655	4397	3355	3125	5367	11646.5	9616	4851.5	713.5	1809.5	2385.5	2689	141	18210	18955	19902	659	977	136.5	10070.5	9518.5	4260.5	3218.5	2988.5	5230.5	11510	10070.5	9518.5	4260.5	3218.5	2988.5	5230.5	11510	4.00305	3.97857	3.62946	3.50765	3.47545	3.71854	4.06108	330	330	330	330	330	500
Saliva	Vaccination	8	110.5	1135	17448.5	15771	16347	23015	22763	1103	6592.5	1385	1380.5	1747.5	12807	228	25628	26372	20183	464	517.5	100.5	10	1034.5	17348	15670.5	16246.5	22914.5	22662.5	10	1034.5	17348	15670.5	16246.5	22914.5	22662.5	1	3.01473	4.23925	4.19508	4.21076	4.36011	4.35531	330	330	330	330	330	500
Saliva	Naive	9	67	240	69	87	84	34	223.5	216	3079	1171	1996.5	2009.5	594	218.5	20919	21800	20166	972	1001	86	-19	154	-17	1	-2	-52	137.5	-19	154	-17	1	-2	-52	137.5	0	2.18752	0	0	0	0	2.1383	330	330	330	330	330	500
Saliva	Naive	10	95	224.5	71	105	98.5	437	260.5	223.5	3687	924	1439	1458	869	467.5	16315	17382	20391	788	858.5	79	16	145.5	-8	26	19.5	358	181.5	16	145.5	-8	26	19.5	358	181.5	1.20412	2.16286	0	1.41497	1.29003	2.55388	2.25888	330	330	330	330	330	500
Saliva	Naive	11	111	306.5	93.5	111	113	76	200.5	296	6784	1114	2363	1994	491	121	27053	27499.5	20187.5	833	887	113	-2	193.5	-19.5	-2	0	-37	87.5	-2	193.5	-19.5	-2	0	-37	87.5	0	2.28668	0	0	0	0	1.94201	330	330	330	330	330	500
Saliva	Naive	12	765	1056.5	220	123	437.5	48	376	1468	7571	2491	2034	2444	1092	457.5	30347	29454.5	20155	1407	1453.5	295	470	761.5	-75	-172	142.5	-247	81	470	761.5	-75	-172	142.5	-247	81	2.6721	2.88167	0	0	2.15381	0	1.90849	330	330	330	330	330	500
Saliva	Infection	13	14709.5	13284	7632	6055	6140	7908	13382	11366.5	3445	1322	1384	1497.5	1670	173	14199	15606.5	19850	856.5	833	121	14588.5	13163	7511	5934	6019	7787	13261	14588.5	13163	7511	5934	6019	7787	13261	4.16401	4.11935	3.8757	3.77335	3.77952	3.89137	4.12258	330	330	330	330	330	500
Saliva	Naive	14	126	297	96	118	127	88	709.5	338	7332	1041	1348	2485	821	209	26579.5	27263.5	19635	818	739.5	116	10	181	-20	2	11	-28	593.5	10	181	-20	2	11	-28	593.5	1	2.25768	0	0.30103	1.04139	0	2.77342	330	330	330	330	330	500
Saliva	Infection	15	5518	5320	6090	4862	4427	4740.5	8846	5640.5	5626	1430.5	1089.5	2849	709	262	18462	19419	20213	863	1081	90	5428	5230	6000	4772	4337	4650.5	8756	5428	5230	6000	4772	4337	4650.5	8756	3.73464	3.7185	3.77815	3.6787	3.63719	3.6675	3.94231	330	330	330	330	330	500
Saliva	Naive	16	164	310.5	91	112	109	44	454	277	6047.5	1042.5	2153	3826	1909.5	224	19085	19445	20070	1074	1450	106	58	204.5	-15	6	3	-62	348	58	204.5	-15	6	3	-62	348	1.76343	2.31069	0	0.778151	0.477121	0	2.54158	330	330	330	330	330	500
Saliva	Naive	17	5213	4339	372	211	198	117	547	471	7283.5	1603	2764	2959	1134	1260	22605	22638	19723	1108	1442	137	5076	4202	235	74	61	-20	410	5076	4202	235	74	61	-20	410	3.70552	3.62346	2.37107	1.86923	1.78533	0	2.61278	330	330	330	330	330	500
Saliva	Naive	18	139	426	98	110	142	47	374	414	5475	1303.5	2401.5	2780	1500	406	24302	24822.5	20357.5	908	1187.5	102	37	324	-4	8	40	-55	272	37	324	-4	8	40	-55	272	1.5682	2.51055	0	0.90309	1.60206	0	2.43457	330	330	330	330	330	500
Saliva	Naive	19	127	536.5	116	128	139	69	332	519	7690	1031	2980	4584	5155	6651	20142	20950	20364	1113	1269.5	120	7	416.5	-4	8	19	-51	212	7	416.5	-4	8	19	-51	212	0.845098	2.61962	0	0.90309	1.27875	0	2.32634	330	330	330	330	330	500
Saliva	Vaccination & Infection	20	8604	8952	29226	28244.5	28995	31259	39843	9533	7315	2091.5	2015	2738	25126	229	22472	23343	20397	849	1047	268	8336	8684	28958	27976.5	28727	30991	39575	8336	8684	28958	27976.5	28727	30991	39575	3.92096	3.93872	4.46177	4.44679	4.45829	4.49124	4.59742	330	330	330	330	330	500
Saliva	Naive	21	147	716	77	93	95	93	443	309.5	5866	1939	1242	3852	1504	896	21325	22269	19851.5	1005.5	1067	90	57	626	-13	3	5	3	353	57	626	-13	3	5	3	353	1.75587	2.79657	0	0.477121	0.69897	0.477121	2.54777	330	330	330	330	330	500
Saliva	Infection	22	8843	8640	2011	1667	1668	3042	8565.5	9056	4384	1354	2359	2250.5	1367	796	16428	17071	19781	784.5	963	168.5	8674.5	8471.5	1842.5	1498.5	1499.5	2873.5	8397	8674.5	8471.5	1842.5	1498.5	1499.5	2873.5	8397	3.93824	3.92796	3.26541	3.17566	3.17595	3.45841	3.92412	330	330	330	330	330	500
Saliva	Naive	23	102	321.5	93	110	118	362	218	313.5	4971	2111	2912	2915	593	262	26485	26660	20628	1069	1201.5	118	-16	203.5	-25	-8	0	244	100	-16	203.5	-25	-8	0	244	100	0	2.30856	0	0	0	2.38739	2	330	330	330	330	330	500
Saliva	Infection	24	10630	9959	3893.5	2951	3171	8029	13444	11029	4996.5	690.5	1126	2861	1436.5	202	27902	28267	20026.5	487	643	115	10515	9844	3778.5	2836	3056	7914	13329	10515	9844	3778.5	2836	3056	7914	13329	4.02181	3.99317	3.57732	3.45271	3.48515	3.8984	4.1248	330	330	330	330	330	500
Saliva	Infection	25	21083	19621.5	9757.5	8483.5	8476	11766	18709.5	19194	8314	1334	3815	4531	2182.5	287	20342	21145	20376	964.5	1120	315	20768	19306.5	9442.5	8168.5	8161	11451	18394.5	20768	19306.5	9442.5	8168.5	8161	11451	18394.5	4.31739	4.2857	3.97509	3.91214	3.91174	4.05884	4.26469	330	330	330	330	330	500
Saliva	Naive	26	123.5	280	80	93	99	35	192	275	4608.5	581.5	2433	1509	610	406	16824	18293	19039.5	1151	994.5	96	27.5	184	-16	-3	3	-61	96	27.5	184	-16	-3	3	-61	96	1.43933	2.26482	0	0	0.477121	0	1.98227	330	330	330	330	330	500
Saliva	Naive	27	159.5	462	122	135	149	98	568	359	6733	2813.5	2598	4720	1204	408	25329	25399.5	20107	867.5	1206	122	37.5	340	0	13	27	-24	446	37.5	340	0	13	27	-24	446	1.57403	2.53148	0	1.11394	1.43136	0	2.64933	330	330	330	330	330	500
Saliva	Naive	28	126	353	111	109	124	54	259	445	6434	566	2462	5011	932	229	19600	20412.5	19084	966	1153	106	20	247	5	3	18	-52	153	20	247	5	3	18	-52	153	1.30103	2.3927	0.69897	0.477121	1.25527	0	2.18469	330	330	330	330	330	500
Saliva	Vaccination	29	86	1035.5	14980	13433.5	14145	20820	20485.5	954.5	7144	1971	1715	2733	13258	363	24099	24952	19399	562	668	119	-33	916.5	14861	13314.5	14026	20701	20366.5	-33	916.5	14861	13314.5	14026	20701	20366.5	0	2.96213	4.17205	4.12432	4.14693	4.31599	4.30892	330	330	330	330	330	500
Saliva	Naive	30	236	476.5	114	132	146.5	49	236	458	5115	1063	2562.5	3330	691	943	31783	30971	20324	1122	1273	131.5	104.5	345	-17.5	0.5	15	-82.5	104.5	104.5	345	-17.5	0.5	15	-82.5	104.5	2.01912	2.53782	0	0	1.17609	0	2.01912	330	330	330	330	330	500
Saliva	Vaccination	31	101	1155.5	18551.5	16748.5	17681	23550.5	24946	1121	13548	1798	2466	5250	13370.5	218	29452	29284	20167	564	670.5	171	-70	984.5	18380.5	16577.5	17510	23379.5	24775	-70	984.5	18380.5	16577.5	17510	23379.5	24775	0	2.99322	4.26436	4.21952	4.24329	4.36884	4.39401	330	330	330	330	330	500
Saliva	Naive	32	234.5	395.5	60	85	83.5	85.5	267	422	4392	1305	1657	3171	798	493	18734.5	20222	20034.5	776.5	1140.5	82	152.5	313.5	-22	3	1.5	3.5	185	152.5	313.5	-22	3	1.5	3.5	185	2.18327	2.49624	0	0.477121	0.176091	0.544068	2.26717	330	330	330	330	330	500
Saliva	Infection	33	2786	2785	740	600	601	1686.5	7451	4181.5	4703	2076	5781	2672	504.5	117	23911	24597	19764	523	429	118	2668	2667	622	482	483	1568.5	7333	2668	2667	622	482	483	1568.5	7333	3.42619	3.42602	2.79379	2.68305	2.68395	3.19548	3.86528	330	330	330	330	330	500
Saliva	Vaccination & Infection	34	398.5	2094	28705	27615	28282	31097.5	38073.5	2034	8713	1355.5	2093	4598	25637	538	22089	22559.5	20254.5	918.5	1032.5	262	136.5	1832	28443	27353	28020	30835.5	37811.5	136.5	1832	28443	27353	28020	30835.5	37811.5	2.13513	3.26293	4.45398	4.437	4.44747	4.48905	4.57762	330	330	330	330	330	500
Saliva	Infection	35	13595	12315	2037	1640	1504	3571	7702.5	12258	6673.5	789.5	1469.5	3208	1688	439	15033.5	15967	19973	869.5	1207	126	13469	12189	1911	1514	1378	3445	7576.5	13469	12189	1911	1514	1378	3445	7576.5	4.12934	4.08597	3.28126	3.18013	3.13925	3.53719	3.87947	330	330	330	330	330	500
Saliva	Infection	36	17913	16445	1702	961	943	5242	4770.5	18479.5	3305.5	931	1392	2425	731	223	12765	14091.5	19835	812.5	866	162	17751	16283	1540	799	781	5080	4608.5	17751	16283	1540	799	781	5080	4608.5	4.24922	4.21173	3.18752	2.90255	2.89265	3.70586	3.66356	330	330	330	330	330	500
Saliva	Naive	37	204	361.5	75	87	101	43	203	400	3666	1708	2034	6646.5	695	150	19808	20738	20232	1021	833	91	113	270.5	-16	-4	10	-48	112	113	270.5	-16	-4	10	-48	112	2.05308	2.43217	0	0	1	0	2.04922	330	330	330	330	330	500
Saliva	Naive	38	140	384	86	94.5	104	158	316	906	5178.5	3460.5	3563	3574	652	680	19392.5	20221	20125	782	886	82	58	302	4	12.5	22	76	234	58	302	4	12.5	22	76	234	1.76343	2.48001	0.60206	1.09691	1.34242	1.88081	2.36922	330	330	330	330	330	500
Saliva	Vaccination & Infection	39	3645	4520	21340	20544.5	20392	26937	31429	4860	5365	1954	1777.5	2336	13627	218	21335	22009	20245.5	698	941	155	3490	4365	21185	20389.5	20237	26782	31274	3490	4365	21185	20389.5	20237	26782	31274	3.54283	3.63998	4.32603	4.30941	4.30615	4.42784	4.49518	330	330	330	330	330	500
Saliva	Infection	40	6693	6277	1802	1536	1546	2434.5	7632	6309	7453	1348.5	1648	2136	1216	229	22143	22629	20116.5	715	830	112	6581	6165	1690	1424	1434	2322.5	7520	6581	6165	1690	1424	1434	2322.5	7520	3.81829	3.78993	3.22789	3.15351	3.15655	3.36596	3.87622	330	330	330	330	330	500
Saliva	Naive	41	239	538	82	89	104.5	95	231	709	6411.5	1365	2129.5	1924	744.5	150	27428	27755	20197	861	976.5	105	134	433	-23	-16	-0.5	-10	126	134	433	-23	-16	-0.5	-10	126	2.1271	2.63649	0	0	0	0	2.10037	330	330	330	330	330	500
Saliva	Vaccination & Infection	42	11069	11035	24010.5	22713	23272	27242.5	30783	10915.5	7184	1576	1040	3999	14915	1048	22499.5	22866.5	20185	694	692	190	10879	10845	23820.5	22523	23082	27052.5	30593	10879	10845	23820.5	22523	23082	27052.5	30593	4.03659	4.03523	4.37695	4.35263	4.36327	4.43221	4.48562	330	330	330	330	330	500
Saliva	Infection	43	9678.5	9040	2807.5	2546	2327.5	3405	12208	9241	5178.5	1234	2006.5	2029	1471	314	19024	19921	19865	812	802.5	118.5	9560	8921.5	2689	2427.5	2209	3286.5	12089.5	9560	8921.5	2689	2427.5	2209	3286.5	12089.5	3.98046	3.95044	3.42959	3.38516	3.3442	3.51673	4.08241	330	330	330	330	330	500
Saliva	Naive	44	154	296	74	92.5	95.5	49	301	335	3606	1608.5	1408	1892	1596.5	177	15331	16495	20166	1121	1151	81	73	215	-7	11.5	14.5	-32	220	73	215	-7	11.5	14.5	-32	220	1.86332	2.33244	0	1.0607	1.16137	0	2.34242	330	330	330	330	330	500
Saliva	Vaccination	45	243	599	4707	3465.5	4477	9034	8488.5	693	5151	2774	3417	1857.5	2083	234	16164	16796	19739.5	722	761	101	142	498	4606	3364.5	4376	8933	8387.5	142	498	4606	3364.5	4376	8933	8387.5	2.15229	2.69723	3.66332	3.52692	3.64108	3.951	3.92363	330	330	330	330	330	500
Saliva	Vaccination	46	80	1194.5	19948	17637.5	18730.5	26598	26552.5	1233.5	10078	2022	2693	5077	16004	133	33303	32466	19994.5	756	577.5	174	-94	1020.5	19774	17463.5	18556.5	26424	26378.5	-94	1020.5	19774	17463.5	18556.5	26424	26378.5	0	3.00881	4.29609	4.24213	4.2685	4.422	4.42125	330	330	330	330	330	500
Saliva	Naive	47	83	1716	74.5	94	94	359	571	337	7832	3985.5	2214	4423	1567	117	23778	22587	19315	853.5	827	85.5	-2.5	1630.5	-11	8.5	8.5	273.5	485.5	-2.5	1630.5	-11	8.5	8.5	273.5	485.5	0	3.21232	0	0.929419	0.929419	2.43696	2.68619	330	330	330	330	330	500
Saliva	Infection	48	5778	5574.5	1988.5	1614.5	1628	2694	8651.5	7379	5478	865	4714	2820.5	2271	281	27294	27950	20222.5	794	915	147	5631	5427.5	1841.5	1467.5	1481	2547	8504.5	5631	5427.5	1841.5	1467.5	1481	2547	8504.5	3.75059	3.7346	3.26517	3.16658	3.17056	3.40603	3.92965	330	330	330	330	330	500
Saliva	Vaccination	49	163	1160.5	18000	16693	17215	23099.5	23768	1170	5312	1483.5	1290	2260.5	11589	208	20948	21733.5	19979.5	715	667	116	47	1044.5	17884	16577	17099	22983.5	23652	47	1044.5	17884	16577	17099	22983.5	23652	1.6721	3.01891	4.25246	4.21951	4.23297	4.36142	4.37387	330	330	330	330	330	500
Saliva	Naive	50	100.5	337	100	114	131	109	346	356.5	5041	2412	2637	7161	1051	230	27534.5	27849	20031	967	793	121	-20.5	216	-21	-7	10	-12	225	-20.5	216	-21	-7	10	-12	225	0	2.33445	0	0	1	0	2.35218	330	330	330	330	330	500
Saliva	Infection	51	7665	7358.5	2497	2081.5	2050.5	4498	8109	7434	6043	2048.5	2710	2351	2646	159	21538	21710	19818.5	720	1002	122	7543	7236.5	2375	1959.5	1928.5	4376	7987	7543	7236.5	2375	1959.5	1928.5	4376	7987	3.87754	3.85953	3.37566	3.29215	3.28522	3.64108	3.90238	330	330	330	330	330	500
Saliva	Naive	52	172.5	366.5	89	101	107	47	320.5	387	5873	1628	1374.5	2436	798	239.5	21827.5	22707	19779.5	821	835	90	82.5	276.5	-1	11	17	-43	230.5	82.5	276.5	-1	11	17	-43	230.5	1.91645	2.4417	0	1.04139	1.23045	0	2.36267	330	330	330	330	330	500
Saliva	Vaccination	53	688	1433	15386	14064	15727	23445	24113	1412	9004	1776	2007	4308.5	15306	153	18597.5	18752	20034	724.5	1086	114	574	1319	15272	13950	15613	23331	23999	574	1319	15272	13950	15613	23331	23999	2.75891	3.12024	4.1839	4.14457	4.19349	4.36793	4.38019	330	330	330	330	330	500
Saliva	Infection	54	5184	4874	1142.5	842	745	1739	5697.5	5115	4266	1497	4481	5471	851.5	850.5	22408	23849.5	20521	842	1126	125	5059	4749	1017.5	717	620	1614	5572.5	5059	4749	1017.5	717	620	1614	5572.5	3.70406	3.6766	3.00753	2.85552	2.79239	3.2079	3.74605	330	330	330	330	330	500
Saliva	Naive	55	121.5	286	78	95.5	97.5	44	170	291	5039	1086	2137	2542	469	256	18304	19922	20538.5	872	1045	86	35.5	200	-8	9.5	11.5	-42	84	35.5	200	-8	9.5	11.5	-42	84	1.55023	2.30103	0	0.977724	1.0607	0	1.92428	330	330	330	330	330	500
Saliva	Infection	56	12497	11850	6126.5	4219.5	3328	4473	7787.5	11802.5	9903	1380	4118	6657	3988	170	28212.5	27612.5	19077	681	662	199	12298	11651	5927.5	4020.5	3129	4274	7588.5	12298	11651	5927.5	4020.5	3129	4274	7588.5	4.08983	4.06636	3.77287	3.60428	3.49541	3.63083	3.88016	330	330	330	330	330	500
Saliva	Infection	57	8143	7751.5	721	614.5	687.5	1719	6477	7842	3745	890.5	1068	1654	847	152	20545	21218.5	20051.5	553	689	101	8042	7650.5	620	513.5	586.5	1618	6376	8042	7650.5	620	513.5	586.5	1618	6376	3.90536	3.88369	2.79239	2.71054	2.76827	3.20898	3.80455	330	330	330	330	330	500
Saliva	Infection	58	10355.5	9771	1869	1624.5	1467	2019.5	4503	10261.5	6952.5	3085	2688.5	4023	1011.5	150	25192	25980.5	20200	731	852.5	144	10211.5	9627	1725	1480.5	1323	1875.5	4359	10211.5	9627	1725	1480.5	1323	1875.5	4359	4.00909	3.98349	3.23679	3.17041	3.12156	3.27312	3.63939	330	330	330	330	330	500
Saliva	Naive	59	66	308	75	86	99	45	229	253	6858	1790	1601	2522.5	7977	333.5	24232	25071.5	19716.5	517	564	89	-23	219	-14	-3	10	-44	140	-23	219	-14	-3	10	-44	140	0	2.34044	0	0	1	0	2.14613	330	330	330	330	330	500
Saliva	Naive	60	102	383	89.5	107	120	49.5	648	406	7704	3428	5673	2326	3025	318	24055	24186.5	19791	974	960	117	-15	266	-27.5	-10	3	-67.5	531	-15	266	-27.5	-10	3	-67.5	531	0	2.42488	0	0	0.477121	0	2.72509	330	330	330	330	330	500
Saliva	Infection	61	5823	5528.5	3310	2867	2720	5712	13225	6281	9724	1427.5	847	5219	3333.5	189.5	26260	26195	19745	686	678	137.5	5685.5	5391	3172.5	2729.5	2582.5	5574.5	13087.5	5685.5	5391	3172.5	2729.5	2582.5	5574.5	13087.5	3.75477	3.73167	3.5014	3.43608	3.41204	3.74621	4.11686	330	330	330	330	330	500
Saliva	Infection	62	6309	6099	2007	1500.5	1514	2746	6841.5	6229	4205	1184	1843	1301.5	863.5	236.5	13011	13953	20078.5	619	783	88	6221	6011	1919	1412.5	1426	2658	6753.5	6221	6011	1919	1412.5	1426	2658	6753.5	3.79386	3.77895	3.28307	3.14999	3.15412	3.42455	3.82953	330	330	330	330	330	500
Saliva	Vaccination	63	91	1221	21216	19585	20460	25661	27254	1164	2963	1382	971	1359	16873	193.5	14239	15381	20349	563	776.5	98	-7	1123	21118	19487	20362	25563	27156	-7	1123	21118	19487	20362	25563	27156	0	3.05038	4.32465	4.28974	4.30882	4.40761	4.43387	330	330	330	330	330	500
Saliva	Naive	64	101.5	269	88.5	89	90	38	258	271	2810	648.5	1538	2097	781.5	939	20049	20421	19166.5	851	756.5	69	32.5	200	19.5	20	21	-31	189	32.5	200	19.5	20	21	-31	189	1.51188	2.30103	1.29003	1.30103	1.32222	0	2.27646	330	330	330	330	330	500
Saliva	Naive	65	63	293	94.5	105	122	45	653	311	10299	2095.5	2743.5	5105	1699	107	33814	33401	20008	728	472	132	-69	161	-37.5	-27	-10	-87	521	-69	161	-37.5	-27	-10	-87	521	0	2.20683	0	0	0	0	2.71684	330	330	330	330	330	500
Saliva	Vaccination	66	101.5	1007	13359	11964.5	12263	17712.5	18925	1009	10846.5	5729	7666	5939	6028	306	28075	28241.5	20291	488	671.5	126.5	-25	880.5	13232.5	11838	12136.5	17586	18798.5	-25	880.5	13232.5	11838	12136.5	17586	18798.5	0	2.94473	4.12164	4.07328	4.08409	4.24517	4.27412	330	330	330	330	330	500
Saliva	Naive	67	90	268.5	69	91	92	53.5	645	263	6213	1012.5	1777	3224	2002	310	18255.5	19340	20145	919	1150	83	7	185.5	-14	8	9	-29.5	562	7	185.5	-14	8	9	-29.5	562	0.845098	2.26834	0	0.90309	0.954243	0	2.74974	330	330	330	330	330	500
Saliva	Vaccination	68	180.5	1223	19138	17742	18407	22600.5	23371	1314.5	9523	831	2522	3316	9734	192	18102	18744	19779	679	813	105	75.5	1118	19033	17637	18302	22495.5	23266	75.5	1118	19033	17637	18302	22495.5	23266	1.87795	3.04844	4.27951	4.24642	4.2625	4.3521	4.36672	330	330	330	330	330	500
Saliva	Infection	69	5715	5283.5	1846	1503.5	1476.5	2097.5	5037	5111	8231	2627	1730	4387	2027.5	226	28985	28646.5	19826	502.5	573	111	5604	5172.5	1735	1392.5	1365.5	1986.5	4926	5604	5172.5	1735	1392.5	1365.5	1986.5	4926	3.7485	3.7137	3.2393	3.1438	3.13529	3.29809	3.69249	330	330	330	330	330	500
Saliva	Naive	70	108	298	108	97	123	41	287	332	6642	1478	1379	1689	1019	218	25570	26003	19358.5	613	661.5	96	12	202	12	1	27	-55	191	12	202	12	1	27	-55	191	1.07918	2.30535	1.07918	0	1.43136	0	2.28103	330	330	330	330	330	500
Saliva	Infection	71	24872	23350.5	6073	4966	4692	7684	17145	23380	8120	1443	1779	2624	2709	304.5	19456.5	20458	20607.5	1138	1188	302	24570	23048.5	5771	4664	4390	7382	16843	24570	23048.5	5771	4664	4390	7382	16843	4.39041	4.36264	3.76125	3.66876	3.64246	3.86817	4.22642	330	330	330	330	330	500
Saliva	Infection	72	16099	14794	2698.5	2148.5	2013	4952	9615	14640.5	7555	933	1696	3937	1864	470.5	16851	17889	20617.5	791	1013	108	15991	14686	2590.5	2040.5	1905	4844	9507	15991	14686	2590.5	2040.5	1905	4844	9507	4.20388	4.1669	3.41338	3.30974	3.27989	3.6852	3.97804	330	330	330	330	330	500
Saliva	Naive	73	118	2106	70.5	89	80	38	225	295	4184	1082	1679	2678	544	148	21548	22755	20155.5	680	656.5	73	45	2033	-2.5	16	7	-35	152	45	2033	-2.5	16	7	-35	152	1.65321	3.30814	0	1.20412	0.845098	0	2.18184	330	330	330	330	330	500
Saliva	Naive	74	112	379	80	98.5	100.5	120	455	345	4164.5	2955	4751	2732	786.5	261	19143	19778	20434	957	884.5	89	23	290	-9	9.5	11.5	31	366	23	290	-9	9.5	11.5	31	366	1.36173	2.4624	0	0.977724	1.0607	1.49136	2.56348	330	330	330	330	330	500
Saliva	Infection	75	5603	5242	507	419.5	433.5	806	1632	5230.5	2853	855	1980.5	1686	576	127	18262	19306	19676.5	473	570	79	5524	5163	428	340.5	354.5	727	1553	5524	5163	428	340.5	354.5	727	1553	3.74225	3.7129	2.63144	2.53212	2.54962	2.86153	3.19117	330	330	330	330	330	500
Saliva	Vaccination	76	240	1407.5	21124	19288	20262	25108	26819	1402	7614	1320	2062	2123	17975	211.5	23225	24632.5	19550.5	677	673.5	126	114	1281.5	20998	19162	20136	24982	26693	114	1281.5	20998	19162	20136	24982	26693	2.0569	3.10772	4.32218	4.28244	4.30397	4.39763	4.4264	330	330	330	330	330	500
Saliva	Naive	77	104.5	180	17	17	29	10	86	179.5	2826	719	1151	664	385	37.5	10417	11825.5	6562	81	205.5	20	84.5	160	-3	-3	9	-10	66	84.5	160	-3	-3	9	-10	66	1.92686	2.20412	0	0	0.954243	0	1.81954	330	330	330	330	330	500
Saliva	Naive	78	118	372.5	89	106	117	42	372	383	6382.5	1465	2463	2631.5	1151	2173	23647	25063	20293	621.5	625.5	103	15	269.5	-14	3	14	-61	269	15	269.5	-14	3	14	-61	269	1.17609	2.43056	0	0.477121	1.14613	0	2.42975	330	330	330	330	330	500
Saliva	Vaccination	79	33.5	437	2922	2629.5	2753.5	6904	6578	514.5	2286	227	1136	2509	1515	60.5	20731	20548	9115	164	380.5	53	-19.5	384	2869	2576.5	2700.5	6851	6525	-19.5	384	2869	2576.5	2700.5	6851	6525	0	2.58433	3.45773	3.41103	3.43144	3.83575	3.81458	330	330	330	330	330	500
Saliva	Infection	80	476	788	450.5	387	380	6695	6462.5	753	7830.5	1268	2095	4050	1072	488.5	21462.5	22058.5	20479	654	663.5	107	369	681	343.5	280	273	6588	6355.5	369	681	343.5	280	273	6588	6355.5	2.56703	2.83315	2.53593	2.44716	2.43616	3.81875	3.80315	330	330	330	330	330	500
Saliva	Naive	81	-0.5	67.5	10	13	19	6	38.5	79	1018	67.5	144	337	142	30	6893	8231	6076.5	112	185.5	13	-13.5	54.5	-3	0	6	-7	25.5	-13.5	54.5	-3	0	6	-7	25.5	0	1.7364	0	0	0.778151	0	1.40654	330	330	330	330	330	500
Saliva	Naive	82	202.5	365	82	104	111	40	230	361	5895	1327	2939	4593	614.5	160	17075	18118	19518	918	838.5	101	101.5	264	-19	3	10	-61	129	101.5	264	-19	3	10	-61	129	2.00647	2.4216	0	0.477121	1	0	2.11059	330	330	330	330	330	500
Saliva	Infection	83	231.5	284	27	33	39	267	721	339	4305	190	512	1707	843	68	10415.5	12032	9279.5	176.5	414.5	25	206.5	259	2	8	14	242	696	206.5	259	2	8	14	242	696	2.31492	2.4133	0.30103	0.90309	1.14613	2.38382	2.84261	330	330	330	330	330	500
Saliva	Infection	84	17558	16091.5	1758	1417	1358.5	3659.5	5563	16922	5555	1243.5	3089	3235	1104.5	244	16199	17568	20392	882	860	157.5	17400.5	15934	1600.5	1259.5	1201	3502	5405.5	17400.5	15934	1600.5	1259.5	1201	3502	5405.5	4.24056	4.20232	3.20426	3.1002	3.07954	3.54432	3.73284	330	330	330	330	330	500
Saliva	Infection	85	7212.5	5844	1080	943	811	1762	8963	6381	9127	257	572.5	2100	631.5	58	16245	18069	10797	327	443.5	62	7150.5	5782	1018	881	749	1700	8901	7150.5	5782	1018	881	749	1700	8901	3.85434	3.76208	3.00775	2.94498	2.87448	3.23045	3.94944	330	330	330	330	330	500
Saliva	Infection	86	5101.5	4738	1472	1209	1165	1981	5383	5609	7500	2358	1596	3165	1550	254	27540	27854	20577	899	876.5	185	4916.5	4553	1287	1024	980	1796	5198	4916.5	4553	1287	1024	980	1796	5198	3.69166	3.6583	3.10958	3.0103	2.99123	3.25431	3.71584	330	330	330	330	330	500
Saliva	Naive	87	71	230	39	50	53.5	19	166.5	239	4242.5	409	957.5	1323.5	531	96	17218	18606	13239	495.5	455.5	45.5	25.5	184.5	-6.5	4.5	8	-26.5	121	25.5	184.5	-6.5	4.5	8	-26.5	121	1.40654	2.266	0	0.653213	0.90309	0	2.08279	330	330	330	330	330	500
Saliva	Vaccination	88	167.5	1667	23905	22630	23586	28099	29771	1439	10283	1728	1503	2437	15286.5	2584.5	25767	26270.5	19967.5	804	782.5	167	0.5	1500	23738	22463	23419	27932	29604	0.5	1500	23738	22463	23419	27932	29604	0	3.17609	4.37544	4.35147	4.36957	4.4461	4.47135	330	330	330	330	330	500
Saliva	Vaccination	89	167.5	1411	20389	18697	19289	25793.5	26102	1354	9601	1587	3689.5	2784.5	13943	160.5	30526	30778	19741.5	611	741.5	186	-18.5	1225	20203	18511	19103	25607.5	25916	-18.5	1225	20203	18511	19103	25607.5	25916	0	3.08814	4.30542	4.26743	4.2811	4.40837	4.41357	330	330	330	330	330	500
Saliva	Infection	90	14035.5	12986	4497	3419.5	4055.5	7254	14533	14070	6310.5	882	1301.5	2192	2688	202	14989	16455	19935	1042.5	1258.5	179	13856.5	12807	4318	3240.5	3876.5	7075	14354	13856.5	12807	4318	3240.5	3876.5	7075	14354	4.14165	4.10745	3.63528	3.51061	3.58844	3.84973	4.15697	330	330	330	330	330	500
Saliva	Naive	91	31.5	188	35	38.5	62	13	135.5	224	4853	340.5	731	1122	391	65	17744.5	18507	9580	239	911.5	48	-16.5	140	-13	-9.5	14	-35	87.5	-16.5	140	-13	-9.5	14	-35	87.5	0	2.14613	0	0	1.14613	0	1.94201	330	330	330	330	330	500
Saliva	Infection	92	9678.5	8881	2735.5	2116.5	2051	8677	8401	9105	4025.5	1205.5	1135	1967	828	178	17822	18632	19934	569	583.5	120	9558.5	8761	2615.5	1996.5	1931	8557	8281	9558.5	8761	2615.5	1996.5	1931	8557	8281	3.98039	3.94255	3.41755	3.30027	3.28578	3.93232	3.91808	330	330	330	330	330	500
Saliva	Naive	93	204.5	239.5	21	25	33	10	285	225	5159	394	516.5	1708	1294.5	30	10337	11783	7967	115	314.5	28	176.5	211.5	-7	-3	5	-18	257	176.5	211.5	-7	-3	5	-18	257	2.24674	2.32531	0	0	0.69897	0	2.40993	330	330	330	330	330	500
Saliva	Naive	94	109.5	387	106	126	128	74.5	576	404	7911	1308	5470.5	4424.5	1496.5	289	17479	18453	20209	921.5	979.5	116.5	-7	270.5	-10.5	9.5	11.5	-42	459.5	-7	270.5	-10.5	9.5	11.5	-42	459.5	0	2.43217	0	0.977724	1.0607	0	2.66229	330	330	330	330	330	500
Saliva	Naive	95	54.5	120.5	20	20.5	32	9	99	141.5	1916.5	188	460.5	729	409	33	11558	12034	7742.5	160	392.5	22	32.5	98.5	-2	-1.5	10	-13	77	32.5	98.5	-2	-1.5	10	-13	77	1.51188	1.99344	0	0	1	0	1.88649	330	330	330	330	330	500
Saliva	Vaccination & Infection	96	2973.5	4399	25820	24774	24871	28477	32644	4123	9195	3032.5	1880	4858	17897.5	272	31090.5	30356	20154	589	653.5	198	2775.5	4201	25622	24576	24673	28279	32446	2775.5	4201	25622	24576	24673	28279	32446	3.44334	3.62335	4.40861	4.39051	4.39222	4.45146	4.51116	330	330	330	330	330	500
Saliva	Vaccination	97	257.5	1183	13089	11745	12856.5	18543	18794	1039	9294	4095	2569	2495	8463	1027	29689	29356	19808	596	562.5	162	95.5	1021	12927	11583	12694.5	18381	18632	95.5	1021	12927	11583	12694.5	18381	18632	1.98	3.00903	4.1115	4.06382	4.10362	4.26437	4.27026	330	330	330	330	330	500
Saliva	Naive	98	156.5	388.5	85	104	112.5	41	609	345.5	10531.5	798	2426	3589	2315	123	23150.5	23773	19880.5	762	786.5	111	45.5	277.5	-26	-7	1.5	-70	498	45.5	277.5	-26	-7	1.5	-70	498	1.65801	2.44326	0	0	0.176091	0	2.69723	330	330	330	330	330	500
Saliva	Vaccination	99	263.5	889	9094	8851	7282	9514	10729	792.5	1782.5	169	393	602.5	4307.5	39	10487	11107.5	6979	159.5	388.5	30	233.5	859	9064	8821	7252	9484	10699	233.5	859	9064	8821	7252	9484	10699	2.36829	2.93399	3.95732	3.94552	3.86046	3.97699	4.02934	330	330	330	330	330	500
Saliva	Infection	100	14836	13913	4195	2618	2925.5	5610	10336.5	15860	5494	1211	1940	2581	938.5	223.5	34833	33710	20187	796	652.5	233	14603	13680	3962	2385	2692.5	5377	10103.5	14603	13680	3962	2385	2692.5	5377	10103.5	4.16444	4.13609	3.59791	3.37749	3.43016	3.73054	4.00447	330	330	330	330	330	500
Saliva	Infection	101	15190.5	13137.5	6771	6560.5	4859	6694.5	14381	13732	2316	401	747.5	2317	1098	217	20831	21934	11436	418	689.5	88	15102.5	13049.5	6683	6472.5	4771	6606.5	14293	15102.5	13049.5	6683	6472.5	4771	6606.5	14293	4.17905	4.11559	3.82497	3.81107	3.67861	3.81997	4.15512	330	330	330	330	330	500
Saliva	Naive	102	430	750.5	108.5	129.5	147	56	315	524	11456	1716	3954	3351	1114	252	31853	31162.5	20366	783	792.5	153	277	597.5	-44.5	-23.5	-6	-97	162	277	597.5	-44.5	-23.5	-6	-97	162	2.44248	2.77634	0	0	0	0	2.20952	330	330	330	330	330	500
Saliva	Infection	103	10615.5	8583	1025	840.5	678	1554	3257	9434	4506	445	288.5	1706	818	200	15098	15909	7806	210.5	299	66	10549.5	8517	959	774.5	612	1488	3191	10549.5	8517	959	774.5	612	1488	3191	4.02323	3.93029	2.98182	2.88902	2.78675	3.1726	3.50393	330	330	330	330	330	500
Saliva	Naive	104	118.5	370	76	95	103	41	607	355	9660.5	5984	1585	2967	1347	922.5	24154	25044	20232	683	696.5	95	23.5	275	-19	0	8	-54	512	23.5	275	-19	0	8	-54	512	1.37107	2.43933	0	0	0.90309	0	2.70927	330	330	330	330	330	500
Saliva	Naive	105	479	763	142	147	179	53	243	606	10533	3153	5852	7874.5	1013	340	29003	28870	20378	963	1146	167	312	596	-25	-20	12	-114	76	312	596	-25	-20	12	-114	76	2.49415	2.77525	0	0	1.07918	0	1.88081	330	330	330	330	330	500
Saliva	Naive	106	103.5	512	106.5	122	141	90	284	453.5	3298	1190.5	3939	4821	554	208	26206	25844	20275.5	850	957.5	132.5	-29	379.5	-26	-10.5	8.5	-42.5	151.5	-29	379.5	-26	-10.5	8.5	-42.5	151.5	0	2.57921	0	0	0.929419	0	2.18041	330	330	330	330	330	500
Saliva	Infection	107	9797.5	7877	669	545	414.5	1199	3860.5	8379	1770	133	215	291	286	81	10704	11772.5	5360	142	204.5	39	9758.5	7838	630	506	375.5	1160	3821.5	9758.5	7838	630	506	375.5	1160	3821.5	3.98938	3.89421	2.79934	2.70415	2.57461	3.06446	3.58223	330	330	330	330	330	500
Saliva	Naive	108	94.5	246	57	73	82.5	229	447	221.5	4745.5	358	606.5	1604	1661	118	16674	17241.5	19335.5	740	712.5	71	23.5	175	-14	2	11.5	158	376	23.5	175	-14	2	11.5	158	376	1.37107	2.24304	0	0.30103	1.0607	2.19866	2.57519	330	330	330	330	330	500
Saliva	Infection	109	3654.5	2927	739.5	669	528.5	1557	6382	3917	4131	197	298	1632.5	426.5	43	11002.5	12415	7713	148	262.5	35	3619.5	2892	704.5	634	493.5	1522	6347	3619.5	2892	704.5	634	493.5	1522	6347	3.55865	3.4612	2.84788	2.80209	2.69329	3.18241	3.80257	330	330	330	330	330	500
Saliva	Naive	110	178.5	366	48.5	69	73.5	42	223.5	374	3383	1198	1503.5	2178	851.5	263	15842	17099.5	20041	664	682.5	57	121.5	309	-8.5	12	16.5	-15	166.5	121.5	309	-8.5	12	16.5	-15	166.5	2.08458	2.48996	0	1.07918	1.21748	0	2.22141	330	330	330	330	330	500
Saliva	Infection	111	2165.5	1889	975	850	645	2260	6632	2818	3646	177	543	932	455	106.5	13146	14250	8626	286	625.5	33	2132.5	1856	942	817	612	2227	6599	2132.5	1856	942	817	612	2227	6599	3.32889	3.26858	2.97405	2.91222	2.78675	3.34772	3.81948	330	330	330	330	330	500
Saliva	Infection	112	11487.5	9477	2222	1848.5	1854.5	5977	12253	13686	5624	1190.5	948	4192	1220	281	31072	30516	20066	560	537	156	11331.5	9321	2066	1692.5	1698.5	5821	12097	11331.5	9321	2066	1692.5	1698.5	5821	12097	4.05429	3.96946	3.31513	3.22853	3.23007	3.765	4.08268	330	330	330	330	330	500
Saliva	Infection	113	11473	10337	1458	1171.5	1120	2778	6422	10027	5869	716.5	1335	2753.5	1363.5	298	13771	14613.5	19670	607	667.5	99	11374	10238	1359	1072.5	1021	2679	6323	11374	10238	1359	1072.5	1021	2679	6323	4.05591	4.01022	3.13322	3.0304	3.00903	3.42797	3.80092	330	330	330	330	330	500
Saliva	Naive	114	246.5	511	66	93	97	387	301	601.5	4332.5	2259	4824	2888	1611	132	20619	22847.5	20757	766	1018	90	156.5	421	-24	3	7	297	211	156.5	421	-24	3	7	297	211	2.19451	2.62428	0	0.477121	0.845098	2.47276	2.32428	330	330	330	330	330	500
Saliva	Naive	115	68.5	182.5	19	18.5	41	9	204	153	1672	184	412	1006	429.5	51	14749	15434.5	5838	75	186	32	36.5	150.5	-13	-13.5	9	-23	172	36.5	150.5	-13	-13.5	9	-23	172	1.56229	2.17754	0	0	0.954243	0	2.23553	330	330	330	330	330	500
Saliva	Naive	116	128.5	390	93	99	100.5	118	302	436	7421	2345.5	1462	2963	692	177	18262	19737.5	20206	776.5	743.5	68	60.5	322	25	31	32.5	50	234	60.5	322	25	31	32.5	50	234	1.78176	2.50786	1.39794	1.49136	1.51188	1.69897	2.36922	330	330	330	330	330	500
Saliva	Naive	117	32.5	120	18	16	29	9.5	49	129.5	2792	180	234	627	250	41	12739	13979	6464	104	227.5	25	7.5	95	-7	-9	4	-15.5	24	7.5	95	-7	-9	4	-15.5	24	0.875061	1.97772	0	0	0.60206	0	1.38021	330	330	330	330	330	500
Saliva	Infection	118	798.5	858.5	376.5	330	347	731	2577	970	2261	851	738.5	902	414	90	9555	10824.5	19495.5	290.5	337.5	44	754.5	814.5	332.5	286	303	687	2533	754.5	814.5	332.5	286	303	687	2533	2.87766	2.91089	2.52179	2.45637	2.48144	2.83696	3.40364	330	330	330	330	330	500
Saliva	Infection	119	10169	8677	931	749	631	1567	7980	9976	3058	1526	7298	2517	871	94.5	17801	18859	8728	326.5	530.5	96	10073	8581	835	653	535	1471	7884	10073	8581	835	653	535	1471	7884	4.00316	3.93354	2.92169	2.81491	2.72835	3.16761	3.89675	330	330	330	330	330	500
Saliva	Infection	120	25956.5	24543.5	7505	6347.5	6327	10332	18627	24283.5	7972	1237.5	3018	4637.5	3889.5	558	22696.5	23275	19954	884	941.5	322.5	25634	24221	7182.5	6025	6004.5	10009.5	18304.5	25634	24221	7182.5	6025	6004.5	10009.5	18304.5	4.40882	4.38419	3.85628	3.77996	3.77848	4.00041	4.26256	330	330	330	330	330	500
Saliva	Infection	121	14615	12944	2181	1738.5	1686.5	4430	8617.5	12891	6302	717	1358	2854	1478	316	13738	14842	19789	596	726.5	99	14516	12845	2082	1639.5	1587.5	4331	8518.5	14516	12845	2082	1639.5	1587.5	4331	8518.5	4.16185	4.10873	3.31848	3.21471	3.20071	3.63659	3.93036	330	330	330	330	330	500
Saliva	Infection	122	12106.5	11394.5	16141	13439	13348	17025	25841	12058	7130.5	1938.5	1944	2606	2011.5	206.5	21378.5	22477.5	20125	741	892.5	181	11925.5	11213.5	15960	13258	13167	16844	25660	11925.5	11213.5	15960	13258	13167	16844	25660	4.07648	4.04974	4.20303	4.12248	4.11949	4.22645	4.40926	330	330	330	330	330	500
Saliva	Naive	123	29.5	125	15	18	28	10	71.5	122.5	1474	190	812	762	309	46	7784.5	8913.5	7742	145	274	17	12.5	108	-2	1	11	-7	54.5	12.5	108	-2	1	11	-7	54.5	1.09691	2.03342	0	0	1.04139	0	1.7364	330	330	330	330	330	500
Saliva	Naive	124	118	404.5	74	91.5	103	37	651	339	8756	1575.5	2292.5	2459	3361	143.5	18301	19552	19947.5	705	812.5	88	30	316.5	-14	3.5	15	-51	563	30	316.5	-14	3.5	15	-51	563	1.47712	2.50037	0	0.544068	1.17609	0	2.75051	330	330	330	330	330	500
Saliva	Infection	125	7418.5	6132	1423	1218.5	1001	2371	5620.5	7349	3316	449	329	757	730	564	12029	13744	8801	188	349.5	41	7377.5	6091	1382	1177.5	960	2330	5579.5	7377.5	6091	1382	1177.5	960	2330	5579.5	3.86791	3.78469	3.14051	3.07096	2.98227	3.36736	3.7466	330	330	330	330	330	500
Saliva	Naive	126	103.5	315	61	80.5	90	27	164	444	11579	860	757	1340	564	176	15822	17176	19837	622	647.5	87	16.5	228	-26	-6.5	3	-60	77	16.5	228	-26	-6.5	3	-60	77	1.21748	2.35793	0	0	0.477121	0	1.88649	330	330	330	330	330	500
Saliva	Vaccination	127	101.5	1059	13327	12791	11775	14133	15999.5	1082	4296	544	1388	1524	8462	141	15502	17040	11012	310	463.5	65.5	36	993.5	13261.5	12725.5	11709.5	14067.5	15934	36	993.5	13261.5	12725.5	11709.5	14067.5	15934	1.5563	2.99717	4.12259	4.10467	4.06854	4.14822	4.20232	330	330	330	330	330	500
Saliva	Naive	128	102.5	434.5	91	113	134	60	234	412	4654	640	5418	2265.5	683	164	28224.5	26925	19861.5	820	679	120.5	-18	314	-29.5	-7.5	13.5	-60.5	113.5	-18	314	-29.5	-7.5	13.5	-60.5	113.5	0	2.49693	0	0	1.13033	0	2.055	330	330	330	330	330	500
Saliva	Vaccination	129	115.5	590	6964	6108	6882	11575.5	10395	567	4161	758	1417	1736	2843.5	167	19693.5	21397	20043	572	424.5	71	44.5	519	6893	6037	6811	11504.5	10324	44.5	519	6893	6037	6811	11504.5	10324	1.64836	2.71517	3.83841	3.78082	3.83321	4.06087	4.01385	330	330	330	330	330	500
Saliva	Vaccination	130	179.5	1187	16743	14994	16002	22500	23726	1104	5149.5	1229	2886.5	3011	10548	262	22932	23651	18927	423	581	130	49.5	1057	16613	14864	15872	22370	23596	49.5	1057	16613	14864	15872	22370	23596	1.69461	3.02407	4.22045	4.17214	4.20063	4.34967	4.37284	330	330	330	330	330	500
Saliva	Naive	131	29.5	121	17	17	27	8	83	123	2398.5	102	838.5	631	355	29	8162	9606	6610	154.5	112	15	14.5	106	2	2	12	-7	68	14.5	106	2	2	12	-7	68	1.16137	2.02531	0.30103	0.30103	1.07918	0	1.83251	330	330	330	330	330	500
Saliva	Naive	132	148.5	481.5	294	150	172	47	267.5	12099.5	7932.5	730	2058	2535	596	366.5	30883	30036	20479	858	1244.5	125	23.5	356.5	169	25	47	-78	142.5	23.5	356.5	169	25	47	-78	142.5	1.37107	2.55206	2.22789	1.39794	1.6721	0	2.15381	330	330	330	330	330	500
Saliva	Naive	133	30	120	23	24	36	10	174	141	3070	324	686	1198	883	47.5	10664.5	11451.5	5670	109	201.5	26	4	94	-3	-2	10	-16	148	4	94	-3	-2	10	-16	148	0.60206	1.97313	0	0	1	0	2.17026	330	330	330	330	330	500
Saliva	Infection	134	14569.5	13720	8158	6982	6920	10384.5	15254	13845	6435	1865	1102.5	1884	2417	205	18109	19131	20284.5	597	806.5	118	14451.5	13602	8040	6864	6802	10266.5	15136	14451.5	13602	8040	6864	6802	10266.5	15136	4.15991	4.1336	3.90526	3.83658	3.83264	4.01142	4.18001	330	330	330	330	330	500
Saliva	Naive	135	8.5	91	13	12	24	7	42	98.5	1661	116.5	286	750	173	58	8456.5	9677	6632	130	298.5	18	-9.5	73	-5	-6	6	-11	24	-9.5	73	-5	-6	6	-11	24	0	1.86332	0	0	0.778151	0	1.38021	330	330	330	330	330	500
Saliva	Naive	136	463.5	535	67	85	103	90.5	299	619	4505.5	824	1136	2527	621	120.5	22043	23674	20077.5	839	645.5	85	378.5	450	-18	0	18	5.5	214	378.5	450	-18	0	18	5.5	214	2.57807	2.65321	0	0	1.25527	0.740363	2.33041	330	330	330	330	330	500
Saliva	Naive	137	110.5	386	80	99	128	95	202.5	442	2354	4370	2988	1131.5	458	165	33201.5	32074.5	20029	777	850	117	-6.5	269	-37	-18	11	-22	85.5	-6.5	269	-37	-18	11	-22	85.5	0	2.42975	0	0	1.04139	0	1.93197	330	330	330	330	330	500
Saliva	Naive	138	220	466	87	98	112	59	333	314	6115	2362	3059	2566	857	160	20586.5	21431.5	19742	843	802.5	98	122	368	-11	0	14	-39	235	122	368	-11	0	14	-39	235	2.08636	2.56585	0	0	1.14613	0	2.37107	330	330	330	330	330	500
Saliva	Infection	139	19.5	104	13	14	27	25	46	116.5	1450	387	186.5	573	166	43	13131	13636	5420	152.5	257.5	20	-0.5	84	-7	-6	7	5	26	-0.5	84	-7	-6	7	5	26	0	1.92428	0	0	0.845098	0.69897	1.41497	330	330	330	330	330	500
Saliva	Infection	140	21314	19515	2968	2468	2658.5	4756.5	13116.5	19154	9210	758	1406.5	1959	1662	261	17903	18923	20013	719	880.5	181	21133	19334	2787	2287	2477.5	4575.5	12935.5	21133	19334	2787	2287	2477.5	4575.5	12935.5	4.32496	4.28632	3.44514	3.35927	3.39401	3.66044	4.11178	330	330	330	330	330	500
Saliva	Naive	141	20.5	268	21	20.5	30	9	54	150	2578	150	2288	485	307.5	53	11772	13130	6767	200.5	280.5	29	-8.5	239	-8	-8.5	1	-20	25	-8.5	239	-8	-8.5	1	-20	25	0	2.3784	0	0	0	0	1.39794	330	330	330	330	330	500
Saliva	Naive	142	217.5	435	74	97	105	44	258	528	8008	1265	2116	2124	518	195	23577	24914	19906	691	732.5	94.5	123	340.5	-20.5	2.5	10.5	-50.5	163.5	123	340.5	-20.5	2.5	10.5	-50.5	163.5	2.08991	2.53212	0	0.39794	1.02119	0	2.21352	330	330	330	330	330	500
Saliva	Infection	143	9002.5	7765	3973	3600	3026	4060.5	7506	8731	3741.5	238	619	1088.5	672.5	75	12526	13687	8138	269	360.5	50	8952.5	7715	3923	3550	2976	4010.5	7456	8952.5	7715	3923	3550	2976	4010.5	7456	3.95194	3.88734	3.59362	3.55023	3.47363	3.6032	3.87251	330	330	330	330	330	500
Saliva	Infection	144	7104.5	6812	7590	6910	6237	6632	12615	7611	3313.5	2783	984.5	2926	926	192	19663	20252	19862	500	510	115.5	6989	6696.5	7474.5	6794.5	6121.5	6516.5	12499.5	6989	6696.5	7474.5	6794.5	6121.5	6516.5	12499.5	3.84442	3.82585	3.87358	3.83216	3.78686	3.81401	4.09689	330	330	330	330	330	500
Saliva	Naive	145	210	543.5	81	107	116	72	391	461.5	5594	871.5	1819	4288	1288	349	24855	25458	19557	992	1414	111	99	432.5	-30	-4	5	-39	280	99	432.5	-30	-4	5	-39	280	1.99564	2.63599	0	0	0.69897	0	2.44716	330	330	330	330	330	500
Saliva	Naive	146	128.5	428	88	101	133.5	203.5	535.5	441.5	9948	7896.5	2306	2769.5	2713	669	22315	22035.5	20231	775	661.5	105.5	23	322.5	-17.5	-4.5	28	98	430	23	322.5	-17.5	-4.5	28	98	430	1.36173	2.50853	0	0	1.44716	1.99123	2.63347	330	330	330	330	330	500
Saliva	Naive	147	26.5	129	21	18	33	30	144.5	133	5164.5	207	481.5	1147	563	100	11758	11967	5302.5	126	201.5	30	-3.5	99	-9	-12	3	0	114.5	-3.5	99	-9	-12	3	0	114.5	0	1.99564	0	0	0.477121	0	2.05881	330	330	330	330	330	500
Saliva	Naive	148	505	804	78	94	109	52	322	368.5	7498.5	1422.5	1319	3512.5	1785.5	593	26803	27282.5	20064	697.5	795.5	94	411	710	-16	0	15	-42	228	411	710	-16	0	15	-42	228	2.61384	2.85126	0	0	1.17609	0	2.35793	330	330	330	330	330	500
Saliva	Naive	149	16.5	129	20	20	35	8	80	147	4666	385.5	540	870	276	67	12184	13371	6849	146	262.5	33	-16.5	96	-13	-13	2	-25	47	-16.5	96	-13	-13	2	-25	47	0	1.98227	0	0	0.30103	0	1.6721	330	330	330	330	330	500
Saliva	Infection	150	9381.5	8814	11466	9515	8587	10361.5	24494	9510	6119	2448	1459.5	3116	1794.5	149	21494	23187	20303.5	493	499.5	117	9264.5	8697	11349	9398	8470	10244.5	24377	9264.5	8697	11349	9398	8470	10244.5	24377	3.96682	3.93937	4.05496	3.97304	3.92788	4.01049	4.38698	330	330	330	330	330	500
Saliva	Infection	151	3282.5	2841	2519	2065	1481	5444	7674	3504	2467.5	930	244	1195.5	753	71	19332	19663	8076	231	352.5	52	3230.5	2789	2467	2013	1429	5392	7622	3230.5	2789	2467	2013	1429	5392	7622	3.50927	3.44545	3.39217	3.30384	3.15503	3.73175	3.88207	330	330	330	330	330	500
Saliva	Naive	152	64	259	85	108	125	42	1122	281	10094	833	781.5	3866	2634	142.5	21350.5	21527	19932	733	722.5	108	-44	151	-23	0	17	-66	1014	-44	151	-23	0	17	-66	1014	0	2.17898	0	0	1.23045	0	3.00604	330	330	330	330	330	500
Saliva	Naive	153	143	675	100	112	121	55	965.5	377	11336	2213	1852	3006	828	3221	28430	28552	20008.5	718	707	126	17	549	-26	-14	-5	-71	839.5	17	549	-26	-14	-5	-71	839.5	1.23045	2.73957	0	0	0	0	2.92402	330	330	330	330	330	500
Saliva	Naive	154	89	440	69	87	90	39	304	759.5	11802.5	3306	1832	5214	982	833	16910.5	17834	20008	812	620	89	0	351	-20	-2	1	-50	215	0	351	-20	-2	1	-50	215	0	2.54531	0	0	0	0	2.33244	330	330	330	330	330	500
Saliva	Infection	155	5504	5295	2421	2094.5	1882.5	2883	6127.5	5374.5	8974	2084.5	1698	3389	1694.5	231	15938	16791	20047	582	588	101	5403	5194	2320	1993.5	1781.5	2782	6026.5	5403	5194	2320	1993.5	1781.5	2782	6026.5	3.73263	3.7155	3.36549	3.29962	3.25079	3.44436	3.78007	330	330	330	330	330	500
Saliva	Naive	156	665	704	75	99	88.5	40	202.5	300	6606	1074	2359	4226	429.5	165	17678	18739	20204	849.5	821	75	590	629	0	24	13.5	-35	127.5	590	629	0	24	13.5	-35	127.5	2.77085	2.79865	0	1.38021	1.13033	0	2.10551	330	330	330	330	330	500
Saliva	Naive	157	155	385	67	85	89.5	33	244	495.5	10717.5	881	2721.5	3557	754	159.5	19564	20242.5	20217	668	737	80.5	74.5	304.5	-13.5	4.5	9	-47.5	163.5	74.5	304.5	-13.5	4.5	9	-47.5	163.5	1.87216	2.48359	0	0.653213	0.954243	0	2.21352	330	330	330	330	330	500
Saliva	Vaccination	158	142	1391	19704	18170	18720	24112.5	25365	1285	6835	2757	2546	4748	9525	339	24455	25089	20213	675	761	132	10	1259	19572	18038	18588	23980.5	25233	10	1259	19572	18038	18588	23980.5	25233	1	3.10003	4.29164	4.25619	4.26923	4.37986	4.40197	330	330	330	330	330	500
Saliva	Naive	159	93.5	488.5	52	73	75	36	296.5	341	4551.5	2086	2622	2170	939	210	14045	15136.5	19865.5	783	779	59.5	34	429	-7.5	13.5	15.5	-23.5	237	34	429	-7.5	13.5	15.5	-23.5	237	1.53148	2.63246	0	1.13033	1.19033	0	2.37475	330	330	330	330	330	500
Saliva	Infection	160	11002	9821	6898.5	6011	5261	7246.5	16921	10716	5610.5	6539	1437.5	2505	965	149	22334	23169	20324.5	775	646	129	10873	9692	6769.5	5882	5132	7117.5	16792	10873	9692	6769.5	5882	5132	7117.5	16792	4.03635	3.98641	3.83056	3.76953	3.71029	3.85233	4.2251	330	330	330	330	330	500
Saliva	Naive	161	90	410.5	74	100	107	46	358	397	8273	3694	5394.5	4413	860	199	23583	24325	20254.5	632	673.5	101	-11	309.5	-27	-1	6	-55	257	-11	309.5	-27	-1	6	-55	257	0	2.49066	0	0	0.778151	0	2.40993	330	330	330	330	330	500
Saliva	Infection	162	21976	20399.5	6953.5	6210	5801	7035	11320	20782	8529	915	1215	4818	5929	276	20853	20364	19380	973.5	988.5	250	21726	20149.5	6703.5	5960	5551	6785	11070	21726	20149.5	6703.5	5960	5551	6785	11070	4.33698	4.30426	3.8263	3.77525	3.74437	3.83155	4.04415	330	330	330	330	330	500
Saliva	Naive	163	110	394.5	147	153	191	69	350	400	5665.5	4365	3232	2285	709	225	22588	23853.5	19555.5	1167	1133	143.5	-33.5	251	3.5	9.5	47.5	-74.5	206.5	-33.5	251	3.5	9.5	47.5	-74.5	206.5	0	2.39967	0.544068	0.977724	1.67669	0	2.31492	330	330	330	330	330	500
Saliva	Naive	164	225	488	80	105.5	108	66	307	334	4256.5	979.5	1801	3055	1275	449.5	19875.5	20490	20284	1446.5	1504	86	139	402	-6	19.5	22	-20	221	139	402	-6	19.5	22	-20	221	2.14301	2.60423	0	1.29003	1.34242	0	2.34439	330	330	330	330	330	500
Saliva	Naive	165	80	245	87	104	97	35	184	216	3018.5	1356	1019	1387.5	754.5	194	14165	15331	19920	799	1092.5	77	3	168	10	27	20	-42	107	3	168	10	27	20	-42	107	0.477121	2.22531	1	1.43136	1.30103	0	2.02938	330	330	330	330	330	500
Saliva	Naive	166	93	789	91	107	123	41	196	383	2688	656.5	1216	1578	621	215.5	22448	22706	20189.5	1653	8474.5	111	-18	678	-20	-4	12	-70	85	-18	678	-20	-4	12	-70	85	0	2.83123	0	0	1.07918	0	1.92942	330	330	330	330	330	500
Saliva	Infection	167	15282.5	13919	933	765.5	919	1618	3281	13585	4449.5	811	1184.5	2118.5	735	447	18348.5	19576	19998	966	1154	149	15133.5	13770	784	616.5	770	1469	3132	15133.5	13770	784	616.5	770	1469	3132	4.17994	4.13893	2.89432	2.78993	2.88649	3.16702	3.49582	330	330	330	330	330	500
Saliva	Infection	168	26275	24652	14878	12916	13357	19745.5	28435.5	29762	5842.5	1074	1533	2443	4708	292	24743	25488	20503	1161	1263	359	25916	24293	14519	12557	12998	19386.5	28076.5	25916	24293	14519	12557	12998	19386.5	28076.5	4.41357	4.38548	4.16194	4.09889	4.11388	4.2875	4.44834	330	330	330	330	330	500
Saliva	Infection	169	13311	12582	6930.5	6207	5869.5	8466	9887	11962	6401	901	1106	1903	2543.5	510.5	21068.5	21752	20162	990.5	1282.5	177	13134	12405	6753.5	6030	5692.5	8289	9710	13134	12405	6753.5	6030	5692.5	8289	9710	4.1184	4.0936	3.82953	3.78032	3.7553	3.9185	3.98722	330	330	330	330	330	500
Saliva	Naive	170	274	437.5	91	108	123	54	175	369	3601	768.5	1775	2078	559	206.5	25181	26177	20231.5	1149.5	1402.5	107	167	330.5	-16	1	16	-53	68	167	330.5	-16	1	16	-53	68	2.22272	2.51917	0	0	1.20412	0	1.83251	330	330	330	330	330	500
Saliva	Naive	171	295	362	126	110	108.5	45	212	482	5829	1626.5	2132	3222	829	268	17579	18358	20293	1075	1214	88	207	274	38	22	20.5	-43	124	207	274	38	22	20.5	-43	124	2.31597	2.43775	1.57978	1.34242	1.31175	0	2.09342	330	330	330	330	330	500
Saliva	Naive	172	111	472	112	130	135.5	62	361.5	574	5113.5	971	2954	5026	870.5	189	31520.5	30769.5	20456	830	961	128	-17	344	-16	2	7.5	-66	233.5	-17	344	-16	2	7.5	-66	233.5	0	2.53656	0	0.30103	0.875061	0	2.36829	330	330	330	330	330	500
Saliva	Naive	173	229	486	82	105	113.5	116	308	463.5	7323	1645	2724	4818	777.5	2739.5	22909	23505	20191	1085	1038.5	97.5	131.5	388.5	-15.5	7.5	16	18.5	210.5	131.5	388.5	-15.5	7.5	16	18.5	210.5	2.11893	2.58939	0	0.875061	1.20412	1.26717	2.32325	330	330	330	330	330	500
Saliva	Infection	174	10639	10378.5	3059.5	2678	2515	5537	20775	10022	9039	1513	1673	1942.5	1051	168	15502	16369.5	19843.5	763.5	989	118.5	10520.5	10260	2941	2559.5	2396.5	5418.5	20656.5	10520.5	10260	2941	2559.5	2396.5	5418.5	20656.5	4.02204	4.01115	3.4685	3.40816	3.37958	3.73388	4.31506	330	330	330	330	330	500
Saliva	Naive	175	108	419	100.5	117	131	49	188	320	5052	1307.5	1157	1645	548	510	26261	26636	19962.5	1263	1044	115	-7	304	-14.5	2	16	-66	73	-7	304	-14.5	2	16	-66	73	0	2.48287	0	0.30103	1.20412	0	1.86332	330	330	330	330	330	500
Saliva	Vaccination	176	281	1218	13369	11921	13006.5	20118	18545.5	1398	10548	2498	4326.5	4457	6637	151	29642	28647	19258	642	779.5	163.5	117.5	1054.5	13205.5	11757.5	12843	19954.5	18382	117.5	1054.5	13205.5	11757.5	12843	19954.5	18382	2.07004	3.02305	4.12075	4.07031	4.10867	4.30004	4.26439	330	330	330	330	330	500
Saliva	Infection	177	8180.5	7778.5	2145	1635	1607	6828	15386	10117.5	7912.5	2031.5	1229	3086	1535	219.5	22663	23421	20601	599.5	836	148	8032.5	7630.5	1997	1487	1459	6680	15238	8032.5	7630.5	1997	1487	1459	6680	15238	3.90485	3.88255	3.30038	3.17231	3.16406	3.82478	4.18293	330	330	330	330	330	500
Saliva	Infection	178	8783.5	8187.5	1666	1377.5	1414	4509.5	7322	8390	3175	1319	2294.5	1820.5	1626.5	338	18178	19019	20352.5	654	807	117.5	8666	8070	1548.5	1260	1296.5	4392	7204.5	8666	8070	1548.5	1260	1296.5	4392	7204.5	3.93782	3.90687	3.18991	3.10037	3.11277	3.64266	3.8576	330	330	330	330	330	500
Saliva	Infection	179	12838	11576.5	1036.5	785	779	3692	9111.5	11226	6362	793	1476	3021	1412	327	14627	15474.5	19513	668.5	746.5	102	12736	11474.5	934.5	683	677	3590	9009.5	12736	11474.5	934.5	683	677	3590	9009.5	4.10503	4.05973	2.97058	2.83442	2.83059	3.55509	3.9547	330	330	330	330	330	500
Saliva	Vaccination	180	117.5	1675	24959.5	23505	24213	28416	31449	1599	8282	4361	6518.5	8063.5	13844	289	20980	21568	20450	777	760	169	-51.5	1506	24790.5	23336	24044	28247	31280	-51.5	1506	24790.5	23336	24044	28247	31280	0	3.17782	4.39429	4.36803	4.38101	4.45097	4.49527	330	330	330	330	330	500
Saliva	Naive	181	105	430	143	151	174	61	605	388	14975.5	1942.5	2658	5524	2270	253	30629.5	29994	19935.5	864.5	1081.5	175.5	-70.5	254.5	-32.5	-24.5	-1.5	-114.5	429.5	-70.5	254.5	-32.5	-24.5	-1.5	-114.5	429.5	0	2.40569	0	0	0	0	2.63296	330	330	330	330	330	500
Saliva	Infection	182	17802.5	16150	2979.5	2467	2483	5894	12449	16264	12082	2666	1097	5649	1785	218	30749.5	30952	20268.5	813.5	2128	193	17609.5	15957	2786.5	2274	2290	5701	12256	17609.5	15957	2786.5	2274	2290	5701	12256	4.24575	4.20295	3.44506	3.35679	3.35984	3.75595	4.08835	330	330	330	330	330	500
Saliva	Naive	183	1989	1879	91	96	100	106	301	1006	3289	2142	2429	4180	1186.5	1263.5	18628	19845.5	20262	903	856	78	1911	1801	13	18	22	28	223	1911	1801	13	18	22	28	223	3.28126	3.25551	1.11394	1.25527	1.34242	1.44716	2.3483	330	330	330	330	330	500
Saliva	Naive	184	171.5	427	150	139	240	49	410	704	5828	2001	3231	3045	1273	265	28400	28084	20375.5	1196	1239	125	46.5	302	25	14	115	-76	285	46.5	302	25	14	115	-76	285	1.66745	2.48001	1.39794	1.14613	2.0607	0	2.45484	330	330	330	330	330	500
Saliva	Vaccination	185	112	1441	23196	21979	22712	29204.5	30886.5	1404	8991.5	2079	3054.5	4749	15292	147	22539	22342	20064	761	884	155.5	-43.5	1285.5	23040.5	21823.5	22556.5	29049	30731	-43.5	1285.5	23040.5	21823.5	22556.5	29049	30731	0	3.10907	4.36249	4.33892	4.35327	4.46313	4.48758	330	330	330	330	330	500
Saliva	Naive	186	118	423	139	169	181	53	506	591.5	10497.5	2678	5140.5	2564.5	959.5	234.5	20886	21948	20440	1400	1368	173	-55	250	-34	-4	8	-120	333	-55	250	-34	-4	8	-120	333	0	2.39794	0	0	0.90309	0	2.52244	330	330	330	330	330	500
Saliva	Naive	187	196.5	567	104	123	149	45	901	880.5	6007	1862	8830	2899	1669	125.5	26062	26042	20213	920	1046.5	136	60.5	431	-32	-13	13	-91	765	60.5	431	-32	-13	13	-91	765	1.78176	2.63448	0	0	1.11394	0	2.88366	330	330	330	330	330	500
Saliva	Naive	188	101	557.5	107	131	154.5	52	513	453	7665	3929	6160	7594	706	257	20614	21157	20325.5	832.5	789	136	-35	421.5	-29	-5	18.5	-84	377	-35	421.5	-29	-5	18.5	-84	377	0	2.6248	0	0	1.26717	0	2.57634	330	330	330	330	330	500
Saliva	Naive	189	289	527	105	118	148	65	559	439.5	4918	2115.5	3734	4001	2740.5	215	18379	20228	20365	1090	989	113.5	175.5	413.5	-8.5	4.5	34.5	-48.5	445.5	175.5	413.5	-8.5	4.5	34.5	-48.5	445.5	2.24428	2.61648	0	0.653213	1.53782	0	2.64885	330	330	330	330	330	500
Saliva	Naive	190	146	419	117	126	206.5	46	361	673.5	5306.5	1857	3001.5	2760	1170.5	252	26956	27143	20298	1189	1180.5	122	24	297	-5	4	84.5	-76	239	24	297	-5	4	84.5	-76	239	1.38021	2.47276	0	0.60206	1.92686	0	2.3784	330	330	330	330	330	500
Saliva	Naive	191	185.5	421	104	120.5	145	48	273	366	5192	1381.5	3090	1650.5	590.5	303	31945	31646.5	20487	920	1005	143	42.5	278	-39	-22.5	2	-95	130	42.5	278	-39	-22.5	2	-95	130	1.62839	2.44404	0	0	0.30103	0	2.11394	330	330	330	330	330	500
Saliva	Infection	192	17474	16314.5	15613.5	13236.5	13127.5	20128	27885	16888	4512	1190	2035.5	3574	4308	192.5	15959	17274	20753.5	896.5	746	177	17297	16137.5	15436.5	13059.5	12950.5	19951	27708	17297	16137.5	15436.5	13059.5	12950.5	19951	27708	4.23797	4.20784	4.18855	4.11593	4.11229	4.29996	4.44261	330	330	330	330	330	500
Saliva	Infection	193	11262	10076	1496	1159	1075	2676.5	6270	9963	6150	805	1473	2973	1497	339.5	14606	15647.5	19320.5	798	1030	117	11145	9959	1379	1042	958	2559.5	6153	11145	9959	1379	1042	958	2559.5	6153	4.04708	3.99822	3.13956	3.01787	2.98137	3.40816	3.78909	330	330	330	330	330	500
Saliva	Vaccination & Infection	194	6425	6945.5	26366	25619	25934	30422	36394	10477	5630	1251.5	967	4292	20728	351	30965.5	30392.5	20201.5	861	924.5	258	6167	6687.5	26108	25361	25676	30164	36136	6167	6687.5	26108	25361	25676	30164	36136	3.79007	3.82526	4.41677	4.40417	4.40953	4.47949	4.55794	330	330	330	330	330	500
Saliva	Infection	195	16327	15258.5	5125	4680	4715	5805	8487	16730	9012	3543.5	1619.5	2807	1791	301	28753	28744	19635	1024	1224	212.5	16114.5	15046	4912.5	4467.5	4502.5	5592.5	8274.5	16114.5	15046	4912.5	4467.5	4502.5	5592.5	8274.5	4.20722	4.17742	3.6913	3.65006	3.65345	3.74761	3.91774	330	330	330	330	330	500
Saliva	Infection	196	13217	12234.5	808	657	723	982	2641	12946	5778	1008	5025	4190.5	1083	422	20532.5	21964	20266	993	1457.5	192	13025	12042.5	616	465	531	790	2449	13025	12042.5	616	465	531	790	2449	4.11478	4.08072	2.78958	2.66745	2.72509	2.89763	3.38899	330	330	330	330	330	500
Saliva	Naive	197	97	511	70	91	97	54	173.5	304	3694	1397	1657.5	2021	509	299	19917	21152.5	20226.5	1206.5	1177.5	81.5	15.5	429.5	-11.5	9.5	15.5	-27.5	92	15.5	429.5	-11.5	9.5	15.5	-27.5	92	1.19033	2.63296	0	0.977724	1.19033	0	1.96379	330	330	330	330	330	500
Serum	Naive	1	37	443	88.5	107	159	44	170	422	1975	2123	2374	1269.5	378	151.5	14051	15456	21232.5	860	922.5	123	-86	320	-34.5	-16	36	-79	47	-86	320	-34.5	-16	36	-79	47	0	2.50515	0	0	1.5563	0	1.6721	230	2000	340	260	325	475
Serum	Naive	2	60	697	155	164	250.5	46.5	116	721	7390	2718	1747.5	730	603	304	26974	27396	21597	648	733.5	239	-179	458	-84	-75	11.5	-192.5	-123	-179	458	-84	-75	11.5	-192.5	-123	0	2.66087	0	0	1.0607	0	0	230	2000	340	260	325	475
Serum	Infection	3	17399	15407	1093	785.5	1104.5	1832	4480	14873.5	5845	1248.5	1193.5	2211	730.5	324	15998	17391	22130	652	660	257	17142	15150	836	528.5	847.5	1575	4223	17142	15150	836	528.5	847.5	1575	4223	4.23406	4.18041	2.92221	2.72304	2.92814	3.19728	3.62562	230	2000	340	260	325	475
Serum	Naive	4	51	804	214	200	308	49	531	809	11151	2563	2087	4973	1027	333	27017	27906	21764	888.5	870	305	-254	499	-91	-105	3	-256	226	-254	499	-91	-105	3	-256	226	0	2.6981	0	0	0.477121	0	2.35411	230	2000	340	260	325	475
Serum	Naive	5	1872	2638	568	512.5	709	801	1738	2775	12597	4011	6148.5	5012	2302	258	33422.5	32877.5	21998.5	816	1016.5	428	1444	2210	140	84.5	281	373	1310	1444	2210	140	84.5	281	373	1310	3.15957	3.34439	2.14613	1.92686	2.44871	2.57171	3.11727	230	2000	340	260	325	475
Serum	Vaccination & Infection	6	104	1029	18880.5	17008	18002	23727	23823.5	910	3513.5	2314	759	1830	7230	254	24975.5	25904.5	22178	9097	11922.5	126	13.499	186.028	10000	10000	10000	85496.3	9608.21	-22	903	18754.5	16882	17876	23601	23697.5	0	2.95569	4.27311	4.22742	4.25227	4.37293	4.3747	230	2000	340	260	325	475
Serum	Infection	7	12319	11985	5026	3974	4506.5	7475	14869	11608	4697	451	1691	2033	1919	161	12838	13615.5	21631	558	642.5	251	12068	11734	4775	3723	4255.5	7224	14618	12068	11734	4775	3723	4255.5	7224	14618	4.08164	4.06945	3.67897	3.57089	3.62895	3.85878	4.16489	230	2000	340	260	325	475
Serum	Vaccination	8	63.5	1686.5	20989	18957	21411	27507	27454.5	1392	7868	1431	1106	1398.5	15400	304	25079	26611	22288	664	771.5	308	-244.5	1378.5	20681	18649	21103	27199	27146.5	-244.5	1378.5	20681	18649	21103	27199	27146.5	0	3.13941	4.31557	4.27066	4.32434	4.43455	4.43371	230	2000	340	260	325	475
Serum	Naive	9	30	575	155	157	261	36.5	173	607	2527.5	1358	2233.5	2096	403	314.5	20416.5	21396.5	21955	749.5	763	227	-197	348	-72	-70	34	-190.5	-54	-197	348	-72	-70	34	-190.5	-54	0	2.54158	0	0	1.53148	0	0	230	2000	340	260	325	475
Serum	Naive	10	46	104	24	66	54	579	105	95	2283	588.5	913.5	585	494	122	10880	11954.5	20003	567	631.5	33	6.05209	15.9938	8.68114	26.9215	25.1293	168.984	14.462	13	71	-9	33	21	546	72	1.11394	1.85126	0	1.51851	1.32222	2.73719	1.85733	230	2000	340	260	325	475
Serum	Naive	11	40	807.5	241	224.5	366	96	211	848	8974	1262	3098	1970.5	404.5	209	29695	30658	21293.5	658	749	367	-327	440.5	-126	-142.5	-1	-271	-156	-327	440.5	-126	-142.5	-1	-271	-156	0	2.64395	0	0	0	0	0	230	2000	340	260	325	475
Serum	Naive	12	855.5	2194.5	738	539	1103.5	543	843.5	2703	10400	3941	2235	2784.5	1067.5	712	33186	32676.5	22126	1517.5	1690.5	790	65.5	1404.5	-52	-251	313.5	-247	53.5	65.5	1404.5	-52	-251	313.5	-247	53.5	1.81624	3.14752	0	0	2.49624	0	1.72835	230	2000	340	260	325	475
Serum	Infection	13	16362.5	15363	8055	6520	7578	10518.5	16668	13464	2744	1397	1156	905.5	1778	144	7764	9500	21761	573	590.5	124	16238.5	15239	7931	6396	7454	10394.5	16544	16238.5	15239	7931	6396	7454	10394.5	16544	4.21055	4.18296	3.89933	3.80591	3.87239	4.0168	4.21864	230	2000	340	260	325	475
Serum	Naive	14	156.5	1039	271	256.5	428.5	124.5	1067.5	1139	12584	1729	1513	3214	1226.5	345.5	32277.5	32565	21682	761	791	415	-258.5	624	-144	-158.5	13.5	-290.5	652.5	-258.5	624	-144	-158.5	13.5	-290.5	652.5	0	2.79518	0	0	1.13033	0	2.81458	230	2000	340	260	325	475
Serum	Infection	15	5663	6297.5	6075	4473	4827	4978	8623.5	6133	6559	1597.5	644	2582	580	268	17525	18710	21677.5	718.5	882	183	5480	6114.5	5892	4290	4644	4795	8440.5	5480	6114.5	5892	4290	4644	4795	8440.5	3.73878	3.78636	3.77026	3.63246	3.66689	3.68079	3.92637	230	2000	340	260	325	475
Serum	Naive	16	96.5	585	142	158	215	40	462	567	7139	1481	2725	5022	1824	210	18856	19168	21854	984	1049	206	-109.5	379	-64	-48	9	-166	256	-109.5	379	-64	-48	9	-166	256	0	2.57864	0	0	0.954243	0	2.40824	230	2000	340	260	325	475
Serum	Naive	17	2416	3055	216.5	202	301	87	509	893	10033	1931	4623	3219	969	383.5	24623	24514	22158	871	1046	255	2161	2800	-38.5	-53	46	-168	254	2161	2800	-38.5	-53	46	-168	254	3.33465	3.44716	0	0	1.66276	0	2.40483	230	2000	340	260	325	475
Serum	Naive	18	64	793	177	166	262	44	232	782	6626.5	1571	3027	3088	918	383	24901	25624	21723.5	771	1024	251	-187	542	-74	-85	11	-207	-19	-187	542	-74	-85	11	-207	-19	0	2.734	0	0	1.04139	0	0	230	2000	340	260	325	475
Serum	Naive	19	76.5	305	63	84.5	80	45	174	273	7372	662	2579	3696	4552	2183	15308	16652	20552	1054	1084	81	9.92997	49.753	23.4086	36.5508	38.4686	11.4998	24.3635	-4.5	224	-18	3.5	-1	-36	93	0	2.35025	0	0.544068	0	0	1.96848	230	2000	340	260	325	475
Serum	Vaccination & Infection	20	11189	11820.5	31478.5	30996	32621	34654	42474	11538.5	10577	2913	2356	3234	29352	385	22450	23842.5	22119	1167	1200	860.5	10328.5	10960	30618	30135.5	31760.5	33793.5	41613.5	10328.5	10960	30618	30135.5	31760.5	33793.5	41613.5	4.01404	4.03981	4.48598	4.47908	4.50189	4.52883	4.61923	230	2000	340	260	325	475
Serum	Naive	21	93	909.5	161	161	258.5	97	420	644	6403	2397	818	4586.5	1462.5	690	20646	21961	21504	839	975	225.5	-132.5	684	-64.5	-64.5	33	-128.5	194.5	-132.5	684	-64.5	-64.5	33	-128.5	194.5	0	2.83506	0	0	1.51851	0	2.28892	230	2000	340	260	325	475
Serum	Infection	22	10768	10887.5	2363	1971	2211	5335	10745.5	10502	3851	1675	2603	1832	1409.5	799	10503.5	10904	21791.5	570	824.5	183	10585	10704.5	2180	1788	2028	5152	10562.5	10585	10704.5	2180	1788	2028	5152	10562.5	4.02469	4.02957	3.33846	3.25237	3.30707	3.71198	4.02377	230	2000	340	260	325	475
Serum	Naive	23	30	702	190	189.5	294	229.5	154	750	4717	2471.5	2866.5	2663	377	270	24868	25555.5	21675.5	706.5	667	300	-270	402	-110	-110.5	-6	-70.5	-146	-270	402	-110	-110.5	-6	-70.5	-146	0	2.60423	0	0	0	0	0	230	2000	340	260	325	475
Serum	Infection	24	9178	9658	3088.5	2417	3015	7266	12151	9902	2812	342	421.5	1945	1092.5	247	24335	25123	21374	536	676	216.5	8961.5	9441.5	2872	2200.5	2798.5	7049.5	11934.5	8961.5	9441.5	2872	2200.5	2798.5	7049.5	11934.5	3.95238	3.97504	3.45818	3.34252	3.44693	3.84816	4.0768	230	2000	340	260	325	475
Serum	Infection	25	28445	26546	12568	11280.5	12425	16582	25114	25210.5	13175	2092	6502	6908	3585.5	391	23281	24066.5	22349.5	1144	1327	570.5	27874.5	25975.5	11997.5	10710	11854.5	16011.5	24543.5	27874.5	25975.5	11997.5	10710	11854.5	16011.5	24543.5	4.44521	4.41456	4.07909	4.02979	4.07388	4.20443	4.38994	230	2000	340	260	325	475
Serum	Naive	26	80	171	38	61	57	15.5	53	148	3662	146	2219.5	728	242	186	13441	15001	19800	669.5	562.5	62	10.3808	26.8814	13.8115	24.3703	26.6416	4.03025	7.27446	18	109	-24	-1	-5	-46.5	-9	1.25527	2.03743	0	0	0	0	0	230	2000	340	260	325	475
Serum	Naive	27	95	894	242	246	364.5	121.5	588	813	7798	4267	3088	5904	1232	418	25492.5	26380.5	21558	614	823.5	325	-230	569	-83	-79	39.5	-203.5	263	-230	569	-83	-79	39.5	-203.5	263	0	2.75511	0	0	1.5966	0	2.41996	230	2000	340	260	325	475
Serum	Naive	28	64	685	186	176	256	50.5	191.5	735	8745	242	2633	5464	791	317	17465.5	18375	21445	955	1180	238	-174	447	-52	-62	18	-187.5	-46.5	-174	447	-52	-62	18	-187.5	-46.5	0	2.65031	0	0	1.25527	0	0	230	2000	340	260	325	475
Serum	Vaccination	29	47.5	1676	18305	17005	19057.5	26200	25373	1354.5	8897	2371	1580	2904	16007	443	24667.5	25542	21564	689	726.5	361	-313.5	1315	17944	16644	18696.5	25839	25012	-313.5	1315	17944	16644	18696.5	25839	25012	0	3.11893	4.25392	4.22126	4.27176	4.41228	4.39815	230	2000	340	260	325	475
Serum	Naive	30	90	770	156	159	248.5	38	146	745	3920.5	676	1888	2583	378	435	29136	29443	22175.5	1149	962	222	-132	548	-66	-63	26.5	-184	-76	-132	548	-66	-63	26.5	-184	-76	0	2.73878	0	0	1.42325	0	0	230	2000	340	260	325	475
Serum	Vaccination	31	50	1980	21172	19248	21775	27811.5	28586	1684.5	17023	2001	2469.5	5498	14998	379.5	29859	29527	21820	791.5	794	581	-531	1399	20591	18667	21194	27230.5	28005	-531	1399	20591	18667	21194	27230.5	28005	0	3.14582	4.31368	4.27107	4.32621	4.43506	4.44724	230	2000	340	260	325	475
Serum	Naive	32	95	454	86	104	146	60	150	481	3278	1140	1241	2785	438	332	13801	15609	21512.5	697	861	120	-25	334	-34	-16	26	-60	30	-25	334	-34	-16	26	-60	30	0	2.52375	0	0	1.41497	0	1.47712	230	2000	340	260	325	475
Serum	Infection	33	4141	5113	1068	898	1117	2031	10529.5	6048.5	4632	2651.5	7812	2881	468	212	24901	25754	21672	517	550	358	3783	4755	710	540	759	1673	10171.5	3783	4755	710	540	759	1673	10171.5	3.57784	3.67715	2.85126	2.73239	2.88024	3.2235	4.00739	230	2000	340	260	325	475
Serum	Vaccination & Infection	34	416.5	1883	29909.5	29196	30434	33735	40138	1824	7784	1147	1697	4200	26791.5	475	18151.5	18961	20434	683.5	635	251	56.5539	362.874	10000	10000	10000	10000	10000	165.5	1632	29658.5	28945	30183	33484	39887	2.2188	3.21272	4.47215	4.46157	4.47976	4.52484	4.60083	230	2000	340	260	325	475
Serum	Infection	35	17222	15488	2557.5	1983	2162	5538	11199	14432	8013	644.5	1622	3931.5	1686	421.5	9855	10793	21493	552	747	138	17084	15350	2419.5	1845	2024	5400	11061	17084	15350	2419.5	1845	2024	5400	11061	4.23259	4.18611	3.38373	3.266	3.30621	3.73239	4.04379	230	2000	340	260	325	475
Serum	Infection	36	23235	22120	1277	834	1113	6756	6333.5	22974	3432	985	1310.5	2607.5	703	220	6224	7446	21328.5	599.5	675	152.5	23082.5	21967.5	1124.5	681.5	960.5	6603.5	6181	23082.5	21967.5	1124.5	681.5	960.5	6603.5	6181	4.36328	4.34178	3.05096	2.83347	2.9825	3.81977	3.79106	230	2000	340	260	325	475
Serum	Naive	37	150	892	214	211.5	354.5	72	203	957	4611	2559	2657	9531	675	255	20150	21153	21463	1010.5	817	325	-175	567	-111	-113.5	29.5	-253	-122	-175	567	-111	-113.5	29.5	-253	-122	0	2.75358	0	0	1.46982	0	0	230	2000	340	260	325	475
Serum	Naive	38	91	680.5	156	156	241	182	283	822	5284.5	4655	4640.5	4028.5	543	546	16287	17467.5	21470	792.5	778.5	212	-121	468.5	-56	-56	29	-30	71	-121	468.5	-56	-56	29	-30	71	0	2.67071	0	0	1.4624	0	1.85126	230	2000	340	260	325	475
Serum	Vaccination & Infection	39	4168.5	5804	24314.5	23284.5	24347	31185.5	36143.5	5642	5695.5	2234.5	1544	2153	15766	301.5	18867	20150	21796	899	1042	382	3786.5	5422	23932.5	22902.5	23965	30803.5	35761.5	3786.5	5422	23932.5	22902.5	23965	30803.5	35761.5	3.57824	3.73416	4.37899	4.35988	4.37958	4.4886	4.55342	230	2000	340	260	325	475
Serum	Infection	40	7302	7546	2036	1736	1966	3172	9238.5	7152	7930	1287	1109	1575	1058	296	17986.5	18960.5	21199.5	538.5	658	259	7043	7287	1777	1477	1707	2913	8979.5	7043	7287	1777	1477	1707	2913	8979.5	3.84776	3.86255	3.24969	3.16938	3.23223	3.46434	3.95325	230	2000	340	260	325	475
Serum	Naive	41	125	875	263	248	395	98	184	1018.5	7965.5	1469	2263	1465	571.5	283.5	27015	27462	21825	1116	1220	415	-290	460	-152	-167	-20	-317	-231	-290	460	-152	-167	-20	-317	-231	0	2.66276	0	0	0	0	0	230	2000	340	260	325	475
Serum	Vaccination & Infection	42	13950	14285	27307	26314	28163	32205.5	35555	13615	7987.5	1976	560	4507	18365.5	1074	21110	21592	21518	879	892	528	13422	13757	26779	25786	27635	31677.5	35027	13422	13757	26779	25786	27635	31677.5	35027	4.12782	4.13852	4.42779	4.41138	4.44146	4.50075	4.5444	230	2000	340	260	325	475
Serum	Infection	43	13353	12739.5	4229	3293	3700.5	6224	16502.5	12155.5	5385.5	1598	2253	1913	1684.5	282	18052.5	19432	21363	580.5	653	256.5	13096.5	12483	3972.5	3036.5	3444	5967.5	16246	13096.5	12483	3972.5	3036.5	3444	5967.5	16246	4.11716	4.09632	3.59906	3.48237	3.53706	3.77579	4.21075	230	2000	340	260	325	475
Serum	Naive	44	114	486	73	91	114	43	174	479.5	2788	1816.5	1275	1394	1021	148	9477	10292.5	21223	692	830.5	106.5	7.5	379.5	-33.5	-15.5	7.5	-63.5	67.5	7.5	379.5	-33.5	-15.5	7.5	-63.5	67.5	0.875061	2.57921	0	0	0.875061	0	1.8293	230	2000	340	260	325	475
Serum	Vaccination	45	175	518	5949	4831	5940	11306.5	10342	581.5	5820	3499	4135.5	1626	2284	106	13281	14118	20188	540	543	78	22.9369	88.0469	3478.1	3573.58	4304.86	5510.84	2136.35	97	440	5871	4753	5862	11228.5	10264	1.98677	2.64345	3.76871	3.67697	3.76805	4.05032	4.01132	230	2000	340	260	325	475
Serum	Vaccination	46	48	2196	22788	21017	23282	31067.5	31226.5	1889.5	13166	2296	2931	5690	19629	324	34934	34997	21666	737.5	697	657	-609	1539	22131	20360	22625	30410.5	30569.5	-609	1539	22131	20360	22625	30410.5	30569.5	0	3.18724	4.345	4.30878	4.35459	4.48302	4.48529	230	2000	340	260	325	475
Serum	Naive	47	60.5	781	171	174	257	401	473	659	8614	5285.5	2307	4573.5	1231	154	24108	22414	21370	790	794.5	225.5	-165	555.5	-54.5	-51.5	31.5	175.5	247.5	-165	555.5	-54.5	-51.5	31.5	175.5	247.5	0	2.74468	0	0	1.49831	2.24428	2.39358	230	2000	340	260	325	475
Serum	Infection	48	6885	8421	2409	2097	2400.5	4139.5	10496	9541	5937	871	5891	2708	2579	342.5	27271.5	28334	21905.5	732.5	908.5	436	6449	7985	1973	1661	1964.5	3703.5	10060	6449	7985	1973	1661	1964.5	3703.5	10060	3.80949	3.90227	3.29513	3.22037	3.29325	3.56861	4.0026	230	2000	340	260	325	475
Serum	Vaccination	49	208	1852	22307.5	20780.5	22918.5	29156.5	29299	1483.5	6644	1679.5	1026.5	2432.5	14757.5	248	21251	21836.5	21556.5	779	855	272	-64	1580	22035.5	20508.5	22646.5	28884.5	29027	-64	1580	22035.5	20508.5	22646.5	28884.5	29027	0	3.19866	4.34312	4.31193	4.355	4.46066	4.4628	230	2000	340	260	325	475
Serum	Naive	50	53.5	861.5	293	276.5	433.5	153	346	962	5975.5	3784	4088	10403	1008.5	388	30737.5	30827.5	21759	1081	1059.5	421	-367.5	440.5	-128	-144.5	12.5	-268	-75	-367.5	440.5	-128	-144.5	12.5	-268	-75	0	2.64395	0	0	1.09691	0	0	230	2000	340	260	325	475
Serum	Infection	51	9993	9767	3471.5	2753.5	3355.5	6284	10843	9603.5	5925.5	3256	3218	1901	3256.5	191	21805.5	21690	21254	535.5	726	282.5	9710.5	9484.5	3189	2471	3073	6001.5	10560.5	9710.5	9484.5	3189	2471	3073	6001.5	10560.5	3.98724	3.97701	3.50365	3.39287	3.48756	3.77826	4.02368	230	2000	340	260	325	475
Serum	Naive	52	1674	2187.5	511	445	547.5	642.5	2567	2132	8383	2189	1504	3150	1058	268.5	24253	25195	21202	823.5	981	233.5	1440.5	1954	277.5	211.5	314	409	2333.5	1440.5	1954	277.5	211.5	314	409	2333.5	3.15851	3.29092	2.44326	2.32531	2.49693	2.61172	3.36801	230	2000	340	260	325	475
Serum	Vaccination	53	630	1157.5	17289	15236	18079	26125	26325	1053.5	9025.5	1545	1524.5	3564	16720	77	13461	13535	20343.5	552.5	571.5	100	87.596	211.699	10000	10000	10000	10000	14060.8	530	1057.5	17189	15136	17979	26025	26225	2.72428	3.02428	4.23525	4.18001	4.25477	4.41539	4.41872	230	2000	340	260	325	475
Serum	Infection	54	6775	7064	1423.5	1006	1232.5	2663	8226	7006	5183	1897	5702	7068	885	598.5	22289	23828.5	21765	621.5	765	278	6497	6786	1145.5	728	954.5	2385	7948	6497	6786	1145.5	728	954.5	2385	7948	3.81271	3.83161	3.059	2.86213	2.97978	3.37749	3.90026	230	2000	340	260	325	475
Serum	Naive	55	55	605	119	130	203	48	106	568	6816	1192	2510	3387.5	294	262	17304	19132	21644	899.5	1087	172	-117	433	-53	-42	31	-124	-66	-117	433	-53	-42	31	-124	-66	0	2.63649	0	0	1.49136	0	0	230	2000	340	260	325	475
Serum	Infection	56	14571	13977.5	4677.5	3273	3771.5	5991	8952	13351	11334	1516.5	4884.5	6933	4101.5	268	28452	27542	21237	824.5	885	523	14048	13454.5	4154.5	2750	3248.5	5468	8429	14048	13454.5	4154.5	2750	3248.5	5468	8429	4.14761	4.12887	3.61852	3.43933	3.51168	3.73783	3.92578	230	2000	340	260	325	475
Serum	Infection	57	9792	10222	967	811	1114	1938	8457	9630	3166	855	588.5	1136.5	813	219.5	16795.5	17746	21109.5	514.5	593.5	276	9516	9946	691	535	838	1662	8181	9516	9946	691	535	838	1662	8181	3.97845	3.99765	2.83948	2.72835	2.92324	3.22063	3.91281	230	2000	340	260	325	475
Serum	Infection	58	12743	13498	2452.5	2085	2298	2943	6243	13184	9014.5	4995	3558	5003	1059.5	278	26058	26477	21385.5	741	877	437.5	12305.5	13060.5	2015	1647.5	1860.5	2505.5	5805.5	12305.5	13060.5	2015	1647.5	1860.5	2505.5	5805.5	4.0901	4.11596	3.30428	3.21683	3.26963	3.39889	3.76384	230	2000	340	260	325	475
Serum	Naive	59	365	1134	292	262	378.5	193	549.5	1064.5	8652	2354	1607	2796	9458	418	24457	25536	20915	662.5	690	327.5	37.5	806.5	-35.5	-65.5	51	-134.5	222	37.5	806.5	-35.5	-65.5	51	-134.5	222	1.57403	2.9066	0	0	1.70757	0	2.34635	230	2000	340	260	325	475
Serum	Naive	60	58	869.5	297	288	433	83	606.5	979	9561	4085	7758	2451.5	2507	293	24355	24503	21189	1209	1230	429.5	-371.5	440	-132.5	-141.5	3.5	-346.5	177	-371.5	440	-132.5	-141.5	3.5	-346.5	177	0	2.64345	0	0	0.544068	0	2.24797	230	2000	340	260	325	475
Serum	Infection	61	8505	9562	5179	4665	5038	9383	18743.5	9702.5	13350.5	2210.5	602	7042	4927	300	29686	29516	21680	874	1014.5	525.5	7979.5	9036.5	4653.5	4139.5	4512.5	8857.5	18218	7979.5	9036.5	4653.5	4139.5	4512.5	8857.5	18218	3.90198	3.956	3.66778	3.61695	3.65442	3.94731	4.2605	230	2000	340	260	325	475
Serum	Infection	62	7321	7309	2225.5	1767	1957	3890	8326	7091	3491.5	1152	1600	628.5	639.5	113	4790.5	5369	21322	506.5	702	100	7221	7209	2125.5	1667	1857	3790	8226	7221	7209	2125.5	1667	1857	3790	8226	3.8586	3.85788	3.32746	3.22194	3.26881	3.57864	3.91519	230	2000	340	260	325	475
Serum	Vaccination	63	45	1540	23801	22261	24682	30164	30989	1112	1812	1291.5	323	635	19267	207	6302.5	7311	21270	512	587	171	-126	1369	23630	22090	24511	29993	30818	-126	1369	23630	22090	24511	29993	30818	0	3.1364	4.37346	4.3442	4.38936	4.47702	4.4888	230	2000	340	260	325	475
Serum	Naive	64	57	519.5	149	136	217	39	167	528	1473	285	1080	1624	489.5	369	15437	16233	21029	789	709.5	196	-139	323.5	-47	-60	21	-157	-29	-139	323.5	-47	-60	21	-157	-29	0	2.50987	0	0	1.32222	0	0	230	2000	340	260	325	475
Serum	Naive	65	35	1072	391	339	559.5	96	801	1175.5	13472	2394	3161.5	5863	1839	281	35528	35094	21272	688	637.5	610.5	-575.5	461.5	-219.5	-271.5	-51	-514.5	190.5	-575.5	461.5	-219.5	-271.5	-51	-514.5	190.5	0	2.66417	0	0	0	0	2.27989	230	2000	340	260	325	475
Serum	Vaccination	66	62	1426.5	11540	10264	11461	17012	17087.5	1234	11801	5215.5	6691	5409	4993	314	25897.5	26767	21487	648	659	279	-217	1147.5	11261	9985	11182	16733	16808.5	-217	1147.5	11261	9985	11182	16733	16808.5	0	3.05975	4.05158	3.99935	4.04852	4.22357	4.22553	230	2000	340	260	325	475
Serum	Naive	67	62	562	111	136	182	57	770	521	8363	1056	1949	4407	1635.5	293	16342	17232	21565	1078	1342	153	-91	409	-42	-17	29	-96	617	-91	409	-42	-17	29	-96	617	0	2.61172	0	0	1.4624	0	2.79029	230	2000	340	260	325	475
Serum	Vaccination	68	195	1919	24730	23235.5	25200.5	29850	30363.5	1705	14243	809.5	3982	4347	14181	240	17206	18203	21436.5	652	802	203.5	-8.5	1715.5	24526.5	23032	24997	29646.5	30160	-8.5	1715.5	24526.5	23032	24997	29646.5	30160	0	3.23439	4.38964	4.36233	4.39789	4.47197	4.47943	230	2000	340	260	325	475
Serum	Infection	69	6586	6720	2428	1994.5	2304	2969	6778	6394	9873	3027.5	1941	4972	2146	354	30715	30312	21433	762	860	456	6130	6264	1972	1538.5	1848	2513	6322	6130	6264	1972	1538.5	1848	2513	6322	3.78746	3.79685	3.29491	3.1871	3.2667	3.40019	3.80085	230	2000	340	260	325	475
Serum	Naive	70	46	810	219	202	327.5	52	275.5	863	8473	1643	1080	1256	1002	294.5	26509	27583	21683	691.5	692	299	-253	511	-80	-97	28.5	-247	-23.5	-253	511	-80	-97	28.5	-247	-23.5	0	2.70842	0	0	1.45484	0	0	230	2000	340	260	325	475
Serum	Infection	71	25720	24909	5418	4142	4687.5	8842	17762	23918	7560.5	1287.5	1251	1901.5	2400	279	13511	14711.5	21379	954	1076	442	25278	24467	4976	3700	4245.5	8400	17320	25278	24467	4976	3700	4245.5	8400	17320	4.40274	4.38858	3.69688	3.5682	3.62793	3.92428	4.23855	230	2000	340	260	325	475
Serum	Infection	72	16245.5	15023	2591	2081.5	2196	5587	11088.5	14151	7275	563.5	1369	3374	1646.5	365.5	8700.5	9353	21674	555	750	121	16124.5	14902	2470	1960.5	2075	5466	10967.5	16124.5	14902	2470	1960.5	2075	5466	10967.5	4.20749	4.17324	3.3927	3.29237	3.31702	3.73767	4.04011	230	2000	340	260	325	475
Serum	Naive	73	42	1330.5	124	128	212	40	167.5	561.5	3635.5	838	1285	2274	284	195	18514	19729.5	21532	711	647.5	174	-132	1156.5	-50	-46	38	-134	-6.5	-132	1156.5	-50	-46	38	-134	-6.5	0	3.06315	0	0	1.57978	0	0	230	2000	340	260	325	475
Serum	Naive	74	53	598	131	153	209	55.5	227	574	3161	3565	5450.5	2458	438	312	14157.5	15055	21677	1234	1101	181	-128	417	-50	-28	28	-125.5	46	-128	417	-50	-28	28	-125.5	46	0	2.62014	0	0	1.44716	0	1.66276	230	2000	340	260	325	475
Serum	Infection	75	9734	9933.5	1674	1388	1650	2696.5	6506.5	9788	5296	1218.5	4798.5	2815.5	1527	305	24059	25180.5	21742	629	845	334	9400	9599.5	1340	1054	1316	2362.5	6172.5	9400	9599.5	1340	1054	1316	2362.5	6172.5	3.97313	3.98225	3.1271	3.02284	3.11926	3.37337	3.79046	230	2000	340	260	325	475
Serum	Vaccination	76	270	2338	25442	23684.5	26101	30832.5	32236	1940.5	10959	1608	2510	2066	22112	364	24713.5	26311	21295	1416.5	1659	379	-109	1959	25063	23305.5	25722	30453.5	31857	-109	1959	25063	23305.5	25722	30453.5	31857	0	3.29203	4.39903	4.36746	4.4103	4.48364	4.5032	230	2000	340	260	325	475
Serum	Naive	77	200	313	84	99.5	112	44	271.5	484.5	7349	4609.5	5286.5	2134	973	158	16296.5	16921	20595	648	767	119	26.3206	51.1536	31.7765	44.5446	55.4696	11.2396	38.8006	81	194	-35	-19.5	-7	-75	152.5	1.90849	2.2878	0	0	0	0	2.18327	230	2000	340	260	325	475
Serum	Naive	78	304.5	885	335	298	382	623	1142	949	7318	1560.5	2426	2448	1072	1921	23303	24505.5	21450.5	672	614	217.5	87	667.5	117.5	80.5	164.5	405.5	924.5	87	667.5	117.5	80.5	164.5	405.5	924.5	1.93952	2.82445	2.07004	1.9058	2.21617	2.60799	2.96591	230	2000	340	260	325	475
Serum	Vaccination	79	118	660	8303	6800	8615.5	15179	14259	720	2618	697	2909	5106	3511.5	132.5	33142	32388	20177	421.5	430	157	15.3369	114.528	5326.22	5308.64	6622.94	9497.8	3351.11	-39	503	8146	6643	8458.5	15022	14102	0	2.70157	3.91094	3.82236	3.92729	4.17673	4.14928	230	2000	340	260	325	475
Serum	Infection	80	562	705	510	404.5	416	6807	7000.5	632	6953	1057	1713	3472	640	462.5	18553	19379	20178	582	655	82	77.5971	123.052	225.313	225.154	232.779	2686.09	1317.6	480	623	428	322.5	334	6725	6918.5	2.68124	2.79449	2.63144	2.50853	2.52375	3.82769	3.84001	230	2000	340	260	325	475
Serum	Naive	81	33	90.5	29	50.5	43	12	71	79.5	1863	204	485.5	855	183	73.5	8549	9541	20069	835	1106	38	4.43416	13.8637	10.4878	19.0979	19.6566	3.18449	9.72649	-5	52.5	-9	12.5	5	-26	33	0	1.72016	0	1.09691	0.69897	0	1.51851	230	2000	340	260	325	475
Serum	Naive	82	83	476.5	112	131	168	62	166	494	5848	1049.5	2554.5	4440.5	400	147	11955	13200	21476.5	895.5	855	133	-50	343.5	-21	-2	35	-71	33	-50	343.5	-21	-2	35	-71	33	0	2.53593	0	0	1.54407	0	1.51851	230	2000	340	260	325	475
Serum	Infection	83	857	668	59	71	59	921	1604	668	5375	408	1126.5	2521	1134	210	8110	8851	19817.5	322	497	37	121.648	116.039	21.8432	29.4959	27.6541	278.154	256.399	820	631	22	34	22	884	1567	2.91381	2.80003	1.34242	1.53148	1.34242	2.94645	3.19507	230	2000	340	260	325	475
Serum	Infection	84	19919	17901.5	1857	1406	1623	4034.5	6035.5	17851	5526	1070.5	3016.5	3209	1055	176.5	10989	12819.5	21530	581	695	180	19739	17721.5	1677	1226	1443	3854.5	5855.5	19739	17721.5	1677	1226	1443	3854.5	5855.5	4.29533	4.2485	3.22453	3.08849	3.15927	3.58597	3.76756	230	2000	340	260	325	475
Serum	Infection	85	12225.5	10416.5	2725	2147.5	2449	4497	13032	9615.5	9280	445.5	815	2837	920	88	17662.5	19160.5	20045	368	501	102	2939.5	2869.17	1427.47	1450.78	1626.52	1617.16	2932.2	12123.5	10314.5	2623	2045.5	2347	4395	12930	4.08363	4.01345	3.4188	3.3108	3.37051	3.64296	4.1116	230	2000	340	260	325	475
Serum	Infection	86	5873	5696	1606	1359	1499	2545.5	6310	6185	7675	2850	1295	2993.5	1332	283	28439	28957	21700.5	797	759	277	5596	5419	1329	1082	1222	2268.5	6033	5596	5419	1329	1082	1222	2268.5	6033	3.74788	3.73392	3.12352	3.03423	3.08707	3.35574	3.78053	230	2000	340	260	325	475
Serum	Naive	87	49	107.5	30.5	48	44	17	159.5	101	2704	333.5	698.5	930	285	36	16627	18260	19767	303	300	49	6.42887	16.55	11.0357	17.8615	20.149	4.39641	22.2568	0	58.5	-18.5	-1	-5	-32	110.5	0	1.76716	0	0	0	0	2.04336	230	2000	340	260	325	475
Serum	Vaccination	88	96.5	2316	27429.5	25944	27684	31687	33702.5	1728	12893	2080	1234	2408	17904	1748	26557	27424.5	21833.5	846	933	424	-327.5	1892	27005.5	25520	27260	31263	33278.5	-327.5	1892	27005.5	25520	27260	31263	33278.5	0	3.27692	4.43145	4.40688	4.43553	4.49503	4.52216	230	2000	340	260	325	475
Serum	Vaccination	89	60	2065	22289	20934.5	22613	28562.5	28507	1689.5	10629	1565	4100	2422	15308	311	31307	31885	21107	730	799.5	541	-481	1524	21748	20393.5	22072	28021.5	27966	-481	1524	21748	20393.5	22072	28021.5	27966	0	3.18298	4.33742	4.30949	4.34384	4.44749	4.44663	230	2000	340	260	325	475
Serum	Infection	90	15978	15028	5033.5	4197	4989	9191	16782	15317	6998	522	674	1844	2941	178	9770.5	11263	21660	1130	1305.5	154	15824	14874	4879.5	4043	4835	9037	16628	15824	14874	4879.5	4043	4835	9037	16628	4.19932	4.17243	3.68838	3.6067	3.6844	3.95602	4.22084	230	2000	340	260	325	475
Serum	Naive	91	68	237.5	83	95	118	28	385	246	7432	1119.5	1789	2034.5	517.5	120.5	25827.5	25989.5	20071.5	605	791	137	8.83958	38.082	31.3729	42.1308	58.7148	7.13469	56.0604	-69	100.5	-54	-42	-19	-109	248	0	2.00217	0	0	0	0	2.39445	230	2000	340	260	325	475
Serum	Infection	92	12388	11597	3843	2643	2940	10257	13305	11246	4451.5	1158	828.5	1964	960	246	14621.5	15632	21061	547	676	226	12162	11371	3617	2417	2714	10031	13079	12162	11371	3617	2417	2714	10031	13079	4.085	4.0558	3.55835	3.38328	3.43361	4.00134	4.11657	230	2000	340	260	325	475
Serum	Naive	93	835	558	56	79	76	21	658.5	488	9966	1965	1932	4216	2650	78	15659.5	15745	20389	530	591.5	82	118.305	95.4387	20.6759	33.6593	36.3849	5.38215	99.0111	753	476	-26	-3	-6	-61	576.5	2.87679	2.67761	0	0	0	0	2.7608	230	2000	340	260	325	475
Serum	Naive	94	1939	2085	314	298	347.5	520	1533	2067	9169	1479	6766	4972.5	1431	376.5	13563.5	14768	21293	952	998	183.5	1755.5	1901.5	130.5	114.5	164	336.5	1349.5	1755.5	1901.5	130.5	114.5	164	336.5	1349.5	3.2444	3.2791	2.11561	2.05881	2.21484	2.52699	3.13017	230	2000	340	260	325	475
Serum	Naive	95	156	189	45	63	56	42	238	189	2826	740	1326	1363	692	46	16382	16933	19979	474	680.5	58	20.3847	29.8796	16.4503	25.3879	26.1366	10.7202	33.7927	98	131	-13	5	-2	-16	180	1.99123	2.11727	0	0.69897	0	0	2.25527	230	2000	340	260	325	475
Serum	Vaccination & Infection	96	3361	5246.5	28020.5	27143	28257	32004.5	35206.5	4887	9892	2978.5	1811.5	5000	19522	429	31633	31111	21587.5	862	867	617.5	2743.5	4629	27403	26525.5	27639.5	31387	34589	2743.5	4629	27403	26525.5	27639.5	31387	34589	3.4383	3.66549	4.4378	4.42366	4.44153	4.49675	4.53894	230	2000	340	260	325	475
Serum	Vaccination	97	159.5	1884	15368	14102	16221.5	22987	22744	1575	11517	5766	2797	1969	10595	1010	31101	31021	21413	788	791	519.5	-360	1364.5	14848.5	13582.5	15702	22467.5	22224.5	-360	1364.5	14848.5	13582.5	15702	22467.5	22224.5	0	3.13497	4.17168	4.13298	4.19595	4.35155	4.34683	230	2000	340	260	325	475
Serum	Naive	98	201	861.5	294	256.5	358	166	1226.5	854	12168	511.5	2137.5	3813.5	2117	177	21437	22524	21218	851	773	277	-76	584.5	17	-20.5	81	-111	949.5	-76	584.5	17	-20.5	81	-111	949.5	0	2.76678	1.23045	0	1.90849	0	2.97749	230	2000	340	260	325	475
Serum	Vaccination	99	223	1080	21055	19353	19633	23674.5	25418	985	2830	721	1256	1286	10435	61	15652.5	16364	20064.5	446.5	609	87.5	29.4568	196.172	10000	10000	10000	81810.3	12083.6	135.5	992.5	20967.5	19265.5	19545.5	23587	25330.5	2.13194	2.99673	4.32155	4.28478	4.29105	4.37267	4.40364	230	2000	340	260	325	475
Serum	Infection	100	16944	16059.5	4155	2636.5	3594	7100	11601	17057	5377	1254	1644.5	2182.5	1015	366	35470	34719.5	21077	854	819.5	630	16314	15429.5	3525	2006.5	2964	6470	10971	16314	15429.5	3525	2006.5	2964	6470	10971	4.21256	4.18835	3.54716	3.30244	3.47188	3.8109	4.04025	230	2000	340	260	325	475
Serum	Infection	101	25807	22856	13332	11277.5	11114	13549	23711.5	21271	1752	852.5	1272	3248	1866	423	29376	29838	20376	755	926	193	13657	12836.4	14877.9	10000	10000	7548.17	9466.95	25614	22663	13139	11084.5	10921	13356	23518.5	4.40848	4.35532	4.11856	4.04472	4.03826	4.12568	4.37141	230	2000	340	260	325	475
Serum	Naive	102	333	1384	354	326	529	88	297	1224	14597	1983.5	4573	4002.5	1122	408	34095.5	33411.5	21614.5	1095	1097	534	-201	850	-180	-208	-5	-446	-237	-201	850	-180	-208	-5	-446	-237	0	2.92942	0	0	0	0	0	230	2000	340	260	325	475
Serum	Infection	103	24059.5	22243	5205	4073	4138	6335.5	10872	21907	9708	2515	701.5	5648.5	2271.5	1358.5	27181.5	27072	20214	1030.5	1182	271.5	11150.2	11855	2969.28	2952.67	2892.51	2452.05	2281.85	23788	21971.5	4933.5	3801.5	3866.5	6064	10600.5	4.37636	4.34186	3.69316	3.57995	3.58732	3.78276	4.02533	230	2000	340	260	325	475
Serum	Naive	104	65.5	812	160.5	166	256.5	48	655	767	11406	6600	1202	2978.5	1014	971	23614	25359	21488.5	769	796.5	215.5	-150	596.5	-55	-49.5	41	-167.5	439.5	-150	596.5	-55	-49.5	41	-167.5	439.5	0	2.77561	0	0	1.61278	0	2.64296	230	2000	340	260	325	475
Serum	Naive	105	295	1232	351.5	322	505	88	200	1251.5	13020.5	4283	6485	9048	736	463	29128	29020	21635	1277	1437	513	-218	719	-161.5	-191	-8	-425	-313	-218	719	-161.5	-191	-8	-425	-313	0	2.85673	0	0	0	0	0	230	2000	340	260	325	475
Serum	Naive	106	61.5	807	211	207	308.5	81	220	817	1998	968	3610	4554	380	227.5	25000	25029	21454	1059	1056	294	-232.5	513	-83	-87	14.5	-213	-74	-232.5	513	-83	-87	14.5	-213	-74	0	2.71012	0	0	1.16137	0	0	230	2000	340	260	325	475
Serum	Infection	107	23008	21244	4560.5	3500	3643	6239	11971.5	19936	4932	1093	1041	812.5	971	482	20483	20803.5	19942.5	1052	1520	187	9908.33	10462.5	2548.14	2494.49	2515	2405.24	2600.51	22821	21057	4373.5	3313	3456	6052	11784.5	4.35833	4.3234	3.64083	3.52022	3.53857	3.7819	4.07131	230	2000	340	260	325	475
Serum	Naive	108	66.5	795	215	204	331.5	521.5	825	816.5	8690	381	561	2846	2966	294	22769	23005	21543	901	993	316	-249.5	479	-101	-112	15.5	205.5	509	-249.5	479	-101	-112	15.5	205.5	509	0	2.68034	0	0	1.19033	2.31281	2.70672	230	2000	340	260	325	475
Serum	Infection	109	9560	8949	2998	2426.5	2554.5	5227	11959.5	8766	5490	752.5	743.5	3576.5	922	92.5	12762.5	13820	19635	438	546	100	2045.88	2324.7	1587.56	1661.33	1703.57	1934.92	2596.9	9460	8849	2898	2326.5	2454.5	5127	11859.5	3.97589	3.94689	3.4621	3.3667	3.38996	3.70986	4.07407	230	2000	340	260	325	475
Serum	Naive	110	158	715	88	113	166	52	366	735.5	4947	1485.5	1832	2721.5	1670	397.5	15559.5	16820	21283	739.5	832	127	31	588	-39	-14	39	-75	239	31	588	-39	-14	39	-75	239	1.49136	2.76938	0	0	1.59106	0	2.3784	230	2000	340	260	325	475
Serum	Infection	111	5748.5	5068.5	3293	2350	2383	6521	17471	6289	5403	593	1427	2112	993	247	15534	16613.5	19619	527.5	713.5	89	1047.32	1132.73	1763.05	1603.33	1578.49	2543.06	4688.97	5659.5	4979.5	3204	2261	2294	6432	17382	3.75278	3.69719	3.50569	3.3543	3.36059	3.80835	4.2401	230	2000	340	260	325	475
Serum	Infection	112	12855	14383.5	4192	3148	3555.5	8019	16968	18456	6861.5	1555	750	4748	1662.5	488.5	32297	32072	21214	824	788	546	12309	13837.5	3646	2602	3009.5	7473	16422	12309	13837.5	3646	2602	3009.5	7473	16422	4.09022	4.14106	3.56182	3.41531	3.47849	3.87349	4.21543	230	2000	340	260	325	475
Serum	Infection	113	12622	11437	1601	1298	1378	3753	8213.5	10586.5	6042	440	1072.5	2572	1287	286	7181	7842	20955.5	452	566	96	12526	11341	1505	1202	1282	3657	8117.5	12526	11341	1505	1202	1282	3657	8117.5	4.09781	4.05465	3.17754	3.0799	3.10789	3.56312	3.90942	230	2000	340	260	325	475
Serum	Naive	114	148	661.5	91	120	152.5	286	182	723	2538	1686.5	3891	1833	598	127	14830	17048	21645	849	895	132	16	529.5	-41	-12	20.5	154	50	16	529.5	-41	-12	20.5	154	50	1.20412	2.72387	0	0	1.31175	2.18752	1.69897	230	2000	340	260	325	475
Serum	Naive	115	128	292.5	67	84	101	24	1035	227	4787	978	1504	2815	969	244	24130	24589	19835	455	505	107	16.6573	47.5717	24.9838	36.287	49.5642	6.12933	160.315	21	185.5	-40	-23	-6	-83	928	1.32222	2.26834	0	0	0	0	2.96755	230	2000	340	260	325	475
Serum	Naive	116	68.5	508	109	121	161	81	180	546.5	6963	2274	781	2225	385.5	135	12170.5	13679	21415.5	884	819	119	-50.5	389	-10	2	42	-38	61	-50.5	389	-10	2	42	-38	61	0	2.58995	0	0.30103	1.62325	0	1.78533	230	2000	340	260	325	475
Serum	Naive	117	140	267	58	72	80	45	88	229.5	6305	1045	1069	1905	392	176	21249	22319	19932	649.5	574	85	18.2495	43.1492	21.4535	30.0134	38.4686	11.4998	12.0794	55	182	-27	-13	-5	-40	3	1.74036	2.26007	0	0	0	0	0.477121	230	2000	340	260	325	475
Serum	Infection	118	1403	1654	650	561	671.5	1673	5001	1712	2436	1020	535	683	423	101	5615	6506.5	20666	253	274.5	62	1341	1592	588	499	609.5	1611	4939	1341	1592	588	499	609.5	1611	4939	3.12743	3.20194	2.76938	2.6981	2.78497	3.2071	3.69364	230	2000	340	260	325	475
Serum	Infection	119	19409	17587	3566	2771	2810	5515	16639.5	17977.5	4471.5	6036	14974	4812	1470	292	27436	27981	20324	901	1014	378	6687.58	6815.04	1927.79	1924.92	1891.44	2065.08	4301.78	19031	17209	3188	2393	2432	5137	16261.5	4.27946	4.23576	3.50352	3.37894	3.38596	3.71071	4.21116	230	2000	340	260	325	475
Serum	Infection	120	28397	26258.5	7796	6707	7352	12055	20417	25640	7730	1101	2813	4533.5	3795	431	19044	19820	21668	1027	1137	530	27867	25728.5	7266	6177	6822	11525	19887	27867	25728.5	7266	6177	6822	11525	19887	4.44509	4.41041	3.8613	3.79078	3.83391	4.06164	4.29857	230	2000	340	260	325	475
Serum	Infection	121	16827	15075.5	2646	2082.5	2182	5759.5	11152	14397	6845.5	511	1253.5	2967	1499	353	8092	8886	20732.5	517.5	656	121	16706	14954.5	2525	1961.5	2061	5638.5	11031	16706	14954.5	2525	1961.5	2061	5638.5	11031	4.22287	4.17477	3.40226	3.29259	3.31408	3.75116	4.04261	230	2000	340	260	325	475
Serum	Infection	122	16467	15568	19592	16389	18012.5	21479.5	30761	15533	10783	2661	2315.5	3253	2816	309	22608	24039	21648	986	1058	495	15972	15073	19097	15894	17517.5	20984.5	30266	15972	15073	19097	15894	17517.5	20984.5	30266	4.20336	4.1782	4.28097	4.20123	4.24347	4.3219	4.48096	230	2000	340	260	325	475
Serum	Naive	123	65	183	38	57	47	19	148	125	1816	592	2142	1508.5	728	137	8424	8823	19930.5	650.5	681	45	8.45637	28.8772	13.8115	22.3475	21.6327	4.88767	20.5949	20	138	-7	12	2	-26	103	1.30103	2.13988	0	1.07918	0.30103	0	2.01284	230	2000	340	260	325	475
Serum	Naive	124	59	551.5	89.5	110	152	29	580	498	9302	1430	2034.5	2070	3310	171	13062	15163	20975.5	751	811	113	-54	438.5	-23.5	-3	39	-84	467	-54	438.5	-23.5	-3	39	-84	467	0	2.64197	0	0	1.59106	0	2.66932	230	2000	340	260	325	475
Serum	Infection	125	14246	13177	4496	3338	3544	6637	11674	13417	5033.5	1475	455	1269	1288	1605.5	14751	16254.5	19943.5	2016	4332.5	126	3759.29	4084.3	2506.87	2366.61	2440.08	2600.67	2511.91	14120	13051	4370	3212	3418	6511	11548	4.14983	4.11564	3.64048	3.50678	3.53377	3.81365	4.06251	230	2000	340	260	325	475
Serum	Naive	126	138.5	972	226	224	335	58	284.5	1160	17338	1491	627	1654	962	375	17681.5	18806	21259.5	835	978	325.5	-187	646.5	-99.5	-101.5	9.5	-267.5	-41	-187	646.5	-99.5	-101.5	9.5	-267.5	-41	0	2.81057	0	0	0.977724	0	0	230	2000	340	260	325	475
Serum	Vaccination	127	140	1227	22396	20126	21729.5	26637	27749	1093	4907	1309.5	2401	2143	13603	235	19266.5	20512	19752	447.5	575.5	115	18.2495	225.733	10000	10000	10000	10000	18818.7	25	1112	22281	20011	21614.5	26522	27634	1.39794	3.0461	4.34793	4.30127	4.33475	4.42361	4.44144	230	2000	340	260	325	475
Serum	Naive	128	91	950.5	289	269	418	85	267.5	934	4229	481	6225	1983	996	268	28399	27179	21108.5	858	775	390	-299	560.5	-101	-121	28	-305	-122.5	-299	560.5	-101	-121	28	-305	-122.5	0	2.74858	0	0	1.44716	0	0	230	2000	340	260	325	475
Serum	Vaccination	129	69	963	8584	7501	8794.5	14352.5	13048.5	800.5	4636	638	1064	1521	3876	204	18661	20219	20827	523	510	192	-123	771	8392	7309	8602.5	14160.5	12856.5	-123	771	8392	7309	8602.5	14160.5	12856.5	0	2.88705	3.92387	3.86386	3.93462	4.15108	4.10912	230	2000	340	260	325	475
Serum	Vaccination	130	102	1827	19755	18424	20756	27689.5	28637	1468	6087.5	1214	3244	3268.5	12887	452.5	23344	23943	20930	662	700	395	-293	1432	19360	18029	20361	27294.5	28242	-293	1432	19360	18029	20361	27294.5	28242	0	3.15594	4.28691	4.25597	4.3088	4.43608	4.4509	230	2000	340	260	325	475
Serum	Naive	131	141	253	55	70	73	19	260	231	5057	511	3582	1561	1385	89	9898	11241	19727	573	487	58	18.3825	40.7376	20.2882	28.9792	34.8291	4.88767	37.0765	83	195	-3	12	15	-39	202	1.91908	2.29003	0	1.07918	1.17609	0	2.30535	230	2000	340	260	325	475
Serum	Naive	132	76	1043	335	280.5	473	71	251	2602.5	7784	540	1949	2039	548	387	30443	29858	21445	1062	1505	455	-379	588	-120	-174.5	18	-384	-204	-379	588	-120	-174.5	18	-384	-204	0	2.76938	0	0	1.25527	0	0	230	2000	340	260	325	475
Serum	Naive	133	84	215	68	94	93.5	30	693	204.5	9197	2374	3193	4580	2553	88	20973	20705	19723	522.5	612.5	106.5	10.8974	34.2556	25.379	41.5962	45.5731	7.64091	104.536	-22.5	108.5	-38.5	-12.5	-13	-76.5	586.5	0	2.03543	0	0	0	0	2.76827	230	2000	340	260	325	475
Serum	Infection	134	14263	13901	8823.5	7568	7883	12660	17160.5	12937.5	6197.5	1927	608	1404	2483.5	200	14792.5	16030	21626.5	727.5	935.5	229	14034	13672	8594.5	7339	7654	12431	16931.5	14034	13672	8594.5	7339	7654	12431	16931.5	4.14718	4.13583	3.93422	3.86564	3.88389	4.09451	4.2287	230	2000	340	260	325	475
Serum	Naive	135	52	147	42	57	67	21	126	135	3653	511	1073	2837.5	223	215	11858	12612.5	19963.5	601	597	54	6.80678	22.9281	15.3141	22.3475	31.7362	5.38215	17.4399	-2	93	-12	3	13	-33	72	0	1.96848	0	0.477121	1.11394	0	1.85733	230	2000	340	260	325	475
Serum	Naive	136	259	755	123	137	199.5	101	259	923	3191.5	574	501.5	2119	482	136.5	19459	22221.5	21077	941	737.5	194.5	64.5	560.5	-71.5	-57.5	5	-93.5	64.5	64.5	560.5	-71.5	-57.5	5	-93.5	64.5	1.80956	2.74858	0	0	0.69897	0	1.80956	230	2000	340	260	325	475
Serum	Naive	137	106	1041	358	315	515.5	156.5	258	1307.5	1822	6078	4007.5	456	465	329	35885	34792	21288.5	1098	1230	549.5	-443.5	491.5	-191.5	-234.5	-34	-393	-291.5	-443.5	491.5	-191.5	-234.5	-34	-393	-291.5	0	2.69152	0	0	0	0	0	230	2000	340	260	325	475
Serum	Naive	138	160	927	212	202	324	91	700	787	8619	3798	4886	3575	2399	260.5	22860	23590	21047	1073	1158.5	263	-103	664	-51	-61	61	-172	437	-103	664	-51	-61	61	-172	437	0	2.82217	0	0	1.78533	0	2.64048	230	2000	340	260	325	475
Serum	Infection	139	98	244	67	110	100	162	183	213	4001	2572	857.5	2077.5	421.5	259	26068.5	26504.5	22668.5	10951	13684	107	12.7154	39.1937	24.9838	50.2245	49.0304	43.615	25.6771	-9	137	-40	3	-7	55	76	0	2.13672	0	0.477121	0	1.74036	1.88081	230	2000	340	260	325	475
Serum	Infection	140	22491	21010.5	3416.5	2604	3283.5	5623	13532	19607.5	8632	421	710	1272	1342.5	238	11467	12186	20877.5	690	856	249	22242	20761.5	3167.5	2355	3034.5	5374	13283	22242	20761.5	3167.5	2355	3034.5	5374	13283	4.34717	4.31726	3.50072	3.37199	3.48209	3.7303	4.1233	230	2000	340	260	325	475
Serum	Naive	141	65	328	84	110	115.5	34.5	152	298	5556	699	7832	1405	1099	330	18602	19934.5	19762	757	776	130.5	8.45637	53.7886	31.7765	50.2245	57.3606	8.78769	21.172	-65.5	197.5	-46.5	-20.5	-15	-96	21.5	0	2.29557	0	0	0	0	1.33244	230	2000	340	260	325	475
Serum	Naive	142	202.5	968	163	168	257.5	50	236	1031	9584.5	1216	2082	1738	409	310	22786	24284	21114	937.5	1080	227	-24.5	741	-64	-59	30.5	-177	9	-24.5	741	-64	-59	30.5	-177	9	0	2.86982	0	0	1.4843	0	0.954243	230	2000	340	260	325	475
Serum	Infection	143	18661	16691	10140.5	8499	8746	9440	15886	16272	7222.5	766	1615	2292.5	1474	189	18642	19536	19744	679	753.5	168.5	6165.91	6152.67	7240.2	7196.84	6757.33	4185.14	3977.9	18492.5	16522.5	9972	8330.5	8577.5	9271.5	15717.5	4.267	4.21808	3.99878	3.92067	3.93336	3.96715	4.19638	230	2000	340	260	325	475
Serum	Infection	144	8558	8579	8525	7660	7643.5	7938	13935	8726.5	2567	3411	428.5	2873	929.5	219	16288.5	17166	21015	500.5	563	262.5	8295.5	8316.5	8262.5	7397.5	7381	7675.5	13672.5	8295.5	8316.5	8262.5	7397.5	7381	7675.5	13672.5	3.91884	3.91994	3.91711	3.86908	3.86812	3.88511	4.13585	230	2000	340	260	325	475
Serum	Naive	145	120	853	204	219	319.5	82	345	811	4995	546.5	1353.5	3591	1269	491	21774	22600.5	21060.5	1280	1465	299	-179	554	-95	-80	20.5	-217	46	-179	554	-95	-80	20.5	-217	46	0	2.74351	0	0	1.31175	0	1.66276	230	2000	340	260	325	475
Serum	Naive	146	54	660.5	150	162	233.5	100	312	708	9090	7374.5	1467	1679	1752	655	15415	15459	21307	794	776	203	-149	457.5	-53	-41	30.5	-103	109	-149	457.5	-53	-41	30.5	-103	109	0	2.66039	0	0	1.4843	0	2.03743	230	2000	340	260	325	475
Serum	Naive	147	172	364	106.5	119	139.5	312	458	391	15660.5	1796	3007	4353	1421	383	31139	30171	20255	987	1006	162	22.5328	60.1586	40.9761	55.1426	70.4707	87.3598	67.3589	10	202	-55.5	-43	-22.5	150	296	1	2.30535	0	0	0	2.17609	2.47129	230	2000	340	260	325	475
Serum	Naive	148	347	1162	199.5	193	307	63	267	821	9249	1399	677	3662	1497.5	456	27052	28354	21453	896	1030	301	46	861	-101.5	-108	6	-238	-34	46	861	-101.5	-108	6	-238	-34	1.66276	2.935	0	0	0.778151	0	0	230	2000	340	260	325	475
Serum	Naive	149	74	199.5	53	70	77	18	125	269.5	6687	1509.5	1496	1791	342.5	220	17437	18581	19678.5	647.5	565.5	82.5	9.60858	31.6406	19.5147	28.9792	36.9049	4.64162	17.2973	-8.5	117	-29.5	-12.5	-5.5	-64.5	42.5	0	2.06819	0	0	0	0	1.62839	230	2000	340	260	325	475
Serum	Infection	150	10053	9948	10161.5	8011	7748	9976	24779	10033	6324	2484.5	783	2773.5	2051	177	17166	19717	21067	515	498	241.5	9811.5	9706.5	9920	7769.5	7506.5	9734.5	24537.5	9811.5	9706.5	9920	7769.5	7506.5	9734.5	24537.5	3.99174	3.98706	3.99651	3.89039	3.87544	3.98831	4.38983	230	2000	340	260	325	475
Serum	Infection	151	9826	8501	8057	6509	6224	13555.5	19063.5	6656	4173.5	4475	464	2735	1536	220	31200	30256.5	20122	744	995	166	2126.88	2170.01	5109.9	5035.23	4533.3	7555.02	5537.91	9660	8335	7891	6343	6058	13389.5	18897.5	3.98498	3.92091	3.89713	3.80229	3.78233	4.12676	4.2764	230	2000	340	260	325	475
Serum	Naive	152	55	677	227	232.5	320	63.5	1200	714	11996	688	150	3754	2591	219	19736	20091	20961	912	933.5	329.5	-274.5	347.5	-102.5	-97	-9.5	-266	870.5	-274.5	347.5	-102.5	-97	-9.5	-266	870.5	0	2.54095	0	0	0	0	2.93977	230	2000	340	260	325	475
Serum	Naive	153	84	896	147.5	158	277.5	54	788	702.5	9381	1574.5	981	2022	687	2785.5	23732.5	24610	19623	841.5	1081.5	217	-133	679	-69.5	-59	60.5	-163	571	-133	679	-69.5	-59	60.5	-163	571	0	2.83187	0	0	1.78176	0	2.75664	230	2000	340	260	325	475
Serum	Naive	154	104	675	99	115.5	191	41	298.5	933	12348	3675	1428	5606	1031	994	11923	13043	19520	748	768	124	-20	551	-25	-8.5	67	-83	174.5	-20	551	-25	-8.5	67	-83	174.5	0	2.74115	0	0	1.82607	0	2.2418	230	2000	340	260	325	475
Serum	Infection	155	6352.5	6393	2856.5	2667	2690	3576.5	7190	6559	9221	2043.5	1255	3223	1911.5	281	9839.5	10764	18967	563	759.5	137	6215.5	6256	2719.5	2530	2553	3439.5	7053	6215.5	6256	2719.5	2530	2553	3439.5	7053	3.79348	3.7963	3.43449	3.40312	3.40705	3.5365	3.84837	230	2000	340	260	325	475
Serum	Naive	156	595	768.5	74	95	143.5	28	147	426.5	5489.5	664	1741	3557	324	179	11402	12986.5	19543	868	888	85	510	683.5	-11	10	58.5	-57	62	510	683.5	-11	10	58.5	-57	62	2.70757	2.83474	0	1	1.76716	0	1.79239	230	2000	340	260	325	475
Serum	Naive	157	147.5	626	68	94	164	24	222	790.5	10823	532.5	2510	3174	723.5	221	14528	15468	19707	715.5	924	85	62.5	541	-17	9	79	-61	137	62.5	541	-17	9	79	-61	137	1.79588	2.7332	0	0.954243	1.89763	0	2.13672	230	2000	340	260	325	475
Serum	Vaccination	158	90	1825	19688	19035.5	19986	24647	25845.5	1462.5	6000	2603	2038	4247	9304	438	21553	22776	19262.5	635	768.5	304	-214	1521	19384	18731.5	19682	24343	25541.5	-214	1521	19384	18731.5	19682	24343	25541.5	0	3.18213	4.28744	4.27257	4.29407	4.38637	4.40725	230	2000	340	260	325	475
Serum	Naive	159	311	629	46	71	78	81	341	513	2623	1632	2012	1396	713	194	4805	5691.5	19113	672	695	44	267	585	2	27	34	37	297	267	585	2	27	34	37	297	2.42651	2.76716	0.30103	1.43136	1.53148	1.5682	2.47276	230	2000	340	260	325	475
Serum	Infection	160	11810	9778	6515	5630	5514.5	6771	15965.5	10836	4423.5	6751	698.5	1774	969	207	17118.5	18509	19595.5	538	598	169	11641	9609	6346	5461	5345.5	6602	15796.5	11641	9609	6346	5461	5345.5	6602	15796.5	4.06599	3.98268	3.8025	3.73727	3.72799	3.81968	4.19856	230	2000	340	260	325	475
Serum	Naive	161	50	597	84	109.5	207	39	348	653	7789	3399	5204.5	3776.5	893	254	19868	21068	18812	547	599	113	-63	484	-29	-3.5	94	-74	235	-63	484	-29	-3.5	94	-74	235	0	2.68485	0	0	1.97313	0	2.37107	230	2000	340	260	325	475
Serum	Infection	162	21969	20260.5	7015	6194	6368.5	6878	11274	20785	7949.5	556.5	587	4222.5	6358	303	15795	15590	18787	892	1072	311	21658	19949.5	6704	5883	6057.5	6567	10963	21658	19949.5	6704	5883	6057.5	6567	10963	4.33562	4.29993	3.82633	3.7696	3.78229	3.81737	4.03993	230	2000	340	260	325	475
Serum	Naive	163	91	635.5	157	149	288	48	259.5	741	4205	4095.5	2429	1376	555	188.5	17925	20145	19382	1064	1154	187	-96	448.5	-30	-38	101	-139	72.5	-96	448.5	-30	-38	101	-139	72.5	0	2.65176	0	0	2.00432	0	1.86034	230	2000	340	260	325	475
Serum	Naive	164	175	591	72	93	156	68	268.5	436	2541	567.5	1162	2423	1247	280	14815.5	15773	19547	1265.5	1259	96	79	495	-24	-3	60	-28	172.5	79	495	-24	-3	60	-28	172.5	1.89763	2.69461	0	0	1.77815	0	2.23679	230	2000	340	260	325	475
Serum	Naive	165	31	207.5	29	49	65.5	14	73	209	1117	829.5	209	420	366	128	5435	6202	19157	454	608	36	-5	171.5	-7	13	29.5	-22	37	-5	171.5	-7	13	29.5	-22	37	0	2.23426	0	1.11394	1.46982	0	1.5682	230	2000	340	260	325	475
Serum	Naive	166	49	1162.5	134	140	270	35	133	699	1044	267.5	464.5	769	476	201	17144	18148	19431	1479	5451	209	-160	953.5	-75	-69	61	-174	-76	-160	953.5	-75	-69	61	-174	-76	0	2.97932	0	0	1.78533	0	0	230	2000	340	260	325	475
Serum	Infection	167	13334	11284	680	568	844	1265	2612.5	11213	2310.5	330	429	1106	636.5	353.5	10691.5	12102.5	19112	497	570	112.5	13221.5	11171.5	567.5	455.5	731.5	1152.5	2500	13221.5	11171.5	567.5	455.5	731.5	1152.5	2500	4.12128	4.04811	2.75397	2.65849	2.86421	3.06164	3.39794	230	2000	340	260	325	475
Serum	Infection	168	24889	22846.5	12770	11193	12813	17943	26291	27117.5	4280	609.5	819	1564	3875	296	18905	20988	19737	820	1010.5	266.5	24622.5	22580	12503.5	10926.5	12546.5	17676.5	26024.5	24622.5	22580	12503.5	10926.5	12546.5	17676.5	26024.5	4.39133	4.35372	4.09703	4.03848	4.09852	4.2474	4.41538	230	2000	340	260	325	475
Serum	Infection	169	14087	13197	7489.5	6808	7140	8952	10755	12664	5710	627.5	547	1342	2783	635	17890	19004	19553	810	1179	299	13788	12898	7190.5	6509	6841	8653	10456	13788	12898	7190.5	6509	6841	8653	10456	4.1395	4.11052	3.85676	3.81351	3.83512	3.93717	4.01937	230	2000	340	260	325	475
Serum	Naive	170	218	627	97	108.5	209	47	109	628	1994	383	1210.5	1377.5	435	174.5	21022	22897.5	18794	723	884	141	77	486	-44	-32.5	68	-94	-32	77	486	-44	-32.5	68	-94	-32	1.88649	2.68664	0	0	1.83251	0	0	230	2000	340	260	325	475
Serum	Naive	171	76	457.5	157	123	196.5	37	185	667.5	5117	1466	1659	2886.5	792	288	12086	13373	19599	821.5	879	126.5	-50.5	331	30.5	-3.5	70	-89.5	58.5	-50.5	331	30.5	-3.5	70	-89.5	58.5	0	2.51983	1.4843	0	1.8451	0	1.76716	230	2000	340	260	325	475
Serum	Naive	172	74	820	232.5	212	387	65	376	1078	4199	706	2477	4669.5	918	285	30667.5	30797	19242	622.5	773	339	-265	481	-106.5	-127	48	-274	37	-265	481	-106.5	-127	48	-274	37	0	2.68215	0	0	1.68124	0	1.5682	230	2000	340	260	325	475
Serum	Naive	173	184	672	119	138	235	110	300	698	6209	1252.5	2141	4366	885	2665	19459.5	20334	19714	971	1002.5	173.5	10.5	498.5	-54.5	-35.5	61.5	-63.5	126.5	10.5	498.5	-54.5	-35.5	61.5	-63.5	126.5	1.02119	2.69767	0	0	1.78888	0	2.10209	230	2000	340	260	325	475
Serum	Infection	174	12897.5	11999.5	4197	3413	3131	6294	21997	10591	8607	1467	1233.5	1193	889	83.5	9393	10028	19869	434	622	94	3196.82	3531.32	2317.53	2425.72	2129.84	2431.88	7656.66	12803.5	11905.5	4103	3319	3037	6200	21903	4.10733	4.07575	3.6131	3.52101	3.48244	3.79239	4.3405	230	2000	340	260	325	475
Serum	Naive	175	61	229	66	83	86	32	82	172	3874	1063	446	890	275	190	25621.5	26300	19983	1239	1108.5	96	7.94685	36.6323	24.5891	35.7599	41.6129	8.14931	11.2453	-35	133	-30	-13	-10	-64	-14	0	2.12385	0	0	0	0	0	230	2000	340	260	325	475
Serum	Vaccination	176	252	1843.5	14276	13250	15385.5	21465	20114.5	1870	10555	2393.5	4387	4102	7183	275.5	29334	29256.5	19645	750	925	357	-105	1486.5	13919	12893	15028.5	21108	19757.5	-105	1486.5	13919	12893	15028.5	21108	19757.5	0	3.17216	4.14361	4.11035	4.17692	4.32445	4.29573	230	2000	340	260	325	475
Serum	Infection	177	8760	8974	2160.5	1705	2070	7103	15928	11758	7491	1874	551	2684	1614.5	267	19257	20402	20126	581	780	203	8557	8771	1957.5	1502	1867	6900	15725	8557	8771	1957.5	1502	1867	6900	15725	3.93232	3.94305	3.2917	3.17667	3.27114	3.83885	4.19659	230	2000	340	260	325	475
Serum	Infection	178	8033	7707.5	1418.5	1239	1436	3759	6481	7878.5	1505	944	1607.5	926	1471	345	11211	12112	19514	472	699	101	7932	7606.5	1317.5	1138	1335	3658	6380	7932	7606.5	1317.5	1138	1335	3658	6380	3.89938	3.88118	3.11975	3.05614	3.12548	3.56324	3.80482	230	2000	340	260	325	475
Serum	Infection	179	12117	10156	789	581	670	2880	7288	10220	4555	291	763	2013	1093.5	296.5	5698	6413	19234	460	633	71	12046	10085	718	510	599	2809	7217	12046	10085	718	510	599	2809	7217	4.08084	4.00368	2.85612	2.70757	2.77743	3.44855	3.85836	230	2000	340	260	325	475
Serum	Vaccination	180	62	1970	23577	21981	24095.5	27382	29663	1588.5	7025.5	4033	5683.5	7145	12485	348	15992	17070	18939.5	756.5	805	272.5	-210.5	1697.5	23304.5	21708.5	23823	27109.5	29390.5	-210.5	1697.5	23304.5	21708.5	23823	27109.5	29390.5	0	3.22981	4.36744	4.33663	4.377	4.43312	4.46821	230	2000	340	260	325	475
Serum	Naive	181	49	764	241.5	216	392	64	521	860	12368	1330	1817	4248	2033	306	26113.5	26414	19286	743.5	798	358	-309	406	-116.5	-142	34	-294	163	-309	406	-116.5	-142	34	-294	163	0	2.60853	0	0	1.53148	0	2.21219	230	2000	340	260	325	475
Serum	Infection	182	19280.5	18442	5115.5	4414	4917	7991	21771	18612.5	14222	3081	1256	4827	2383	356	27715	28875	19844	782	1143	396	18884.5	18046	4719.5	4018	4521	7595	21375	18884.5	18046	4719.5	4018	4521	7595	21375	4.27611	4.25638	3.6739	3.60401	3.65523	3.88053	4.32991	230	2000	340	260	325	475
Serum	Naive	183	2412	2844	244	209	368.5	166	424	1840	6111	3300.5	4314	5200.5	1659.5	1869.5	27518	27785	20246	1656.5	1755	305	2107	2539	-61	-96	63.5	-139	119	2107	2539	-61	-96	63.5	-139	119	3.32366	3.40466	0	0	1.80277	0	2.07555	230	2000	340	260	325	475
Serum	Naive	184	95	633	188	160.5	359	40	347	826	3921	1358	2201.5	2005.5	1108	244	23525	24372	19367.5	911	810	207	-112	426	-19	-46.5	152	-167	140	-112	426	-19	-46.5	152	-167	140	0	2.62941	0	0	2.18184	0	2.14613	230	2000	340	260	325	475
Serum	Vaccination	185	60	1732	22551	20514	22381.5	28509.5	29907.5	1326.5	7788	1618	2250	3899.5	13484.5	247	16751.5	16413	19357	733	774	276	-216	1456	22275	20238	22105.5	28233.5	29631.5	-216	1456	22275	20238	22105.5	28233.5	29631.5	0	3.16316	4.34782	4.30617	4.3445	4.45076	4.47175	230	2000	340	260	325	475
Serum	Naive	186	72	669.5	170	179.5	292	50	606	921.5	11824.5	2918.5	5851	2651	1366	245	19163.5	20319	19814	1196	1070	235	-163	434.5	-65	-55.5	57	-185	371	-163	434.5	-65	-55.5	57	-185	371	0	2.63799	0	0	1.75587	0	2.56937	230	2000	340	260	325	475
Serum	Naive	187	139.5	803	181	185	323	47	847	1314	4305	1561	8051	2118.5	1577	176	21331	21642	18974	825	989	249	-109.5	554	-68	-64	74	-202	598	-109.5	554	-68	-64	74	-202	598	0	2.74351	0	0	1.86923	0	2.7767	230	2000	340	260	325	475
Serum	Naive	188	46.5	707	120	131	255	39.5	418	674	6363	3253	5182.5	6580	565	270	14791	15847	19191	701	755	167	-120.5	540	-47	-36	88	-127.5	251	-120.5	540	-47	-36	88	-127.5	251	0	2.73239	0	0	1.94448	0	2.39967	230	2000	340	260	325	475
Serum	Naive	189	194	621.5	91	105.5	192	53	579	606	3175.5	1767.5	3054	3087	2853.5	190.5	12492	14750	19721.5	998	933.5	114	80	507.5	-23	-8.5	78	-61	465	80	507.5	-23	-8.5	78	-61	465	1.90309	2.70544	0	0	1.89209	0	2.66745	230	2000	340	260	325	475
Serum	Naive	190	106.5	618	168.5	157	330	41	343	859	3681	1476.5	2278	2021.5	1064.5	261	23222	24290	18663.5	918	849.5	209	-102.5	409	-40.5	-52	121	-168	134	-102.5	409	-40.5	-52	121	-168	134	0	2.61172	0	0	2.08279	0	2.1271	230	2000	340	260	325	475
Serum	Naive	191	118	846	238	221	405	63	245	893	3719	1047	2522	882	608	401	29880	29882	19177	850	1031	373	-255	473	-135	-152	32	-310	-128	-255	473	-135	-152	32	-310	-128	0	2.67486	0	0	1.50515	0	0	230	2000	340	260	325	475
Serum	Infection	192	18163	16975.5	14501	12186.5	13274	18975	25895	16690	3131.5	852	1478	2867	3844	233	9912	11308	18784	660	687	155	18008	16820.5	14346	12031.5	13119	18820	25740	18008	16820.5	14346	12031.5	13119	18820	25740	4.25547	4.22584	4.15673	4.08032	4.1179	4.27462	4.41061	230	2000	340	260	325	475
Serum	Infection	193	10927	9519	1164	944	1123.5	2364	5622.5	9652.5	4968	329	862	2191	1274	330.5	6216.5	6903	19305	481	663	80	10847	9439	1084	864	1043.5	2284	5542.5	10847	9439	1084	864	1043.5	2284	5542.5	4.03531	3.97493	3.03503	2.93651	3.01849	3.3587	3.74371	230	2000	340	260	325	475
Serum	Vaccination & Infection	194	6014	7789	26294	25289	26810.5	30454	35686.5	11210.5	4702	936	280.5	3491	19777.5	467	28585	28891	19343	757	712.5	548	5466	7241	25746	24741	26262.5	29906	35138.5	5466	7241	25746	24741	26262.5	29906	35138.5	3.73767	3.8598	4.41071	4.39342	4.41934	4.47576	4.54578	230	2000	340	260	325	475
Serum	Infection	195	17441	17128	5531	4846	5699	6438	9376.5	18734	9255	3680	1154.5	2404	2185	438	27651	28617	19053	862	1062.5	393	17048	16735	5138	4453	5306	6045	8983.5	17048	16735	5138	4453	5306	6045	8983.5	4.23167	4.22363	3.71079	3.64865	3.72477	3.7814	3.95345	230	2000	340	260	325	475
Serum	Infection	196	13589	12908	9750	8912	10218	14809	14777	13231	6816	1200	5002	4602	4846	523	18259	20268.5	18827	729.5	1109	251.5	13337.5	12656.5	9498.5	8660.5	9966.5	14557.5	14525.5	13337.5	12656.5	9498.5	8660.5	9966.5	14557.5	14525.5	4.12507	4.10231	3.97766	3.93754	3.99854	4.16309	4.16213	230	2000	340	260	325	475
Serum	Naive	197	43	725	84	95.5	200	52	124	522.5	2241.5	1076	1052.5	1250.5	421	298	15822	17825	19379	832	714	128	-85	597	-44	-32.5	72	-76	-4	-85	597	-44	-32.5	72	-76	-4	0	2.77597	0	0	1.85733	0	0	230	2000	340	260	325	475
DBS	Vaccination & Infection	34	269		26591.8	23809	26854	28894.5	34943.5	921	4183	632.5	1021.5	2387.5			14863.5		17961	1078.5		206								63		26385.8	23603	26648	28688.5	34737.5	1.79934		4.42137	4.37297	4.42566	4.45771	4.5408	230	2000	340	260	325	475
DBS	Infection	83	253		59.75	53	47.5	392.5	616	167	1808.5	162.5	465.5	1150			4351.5		17589	712		22								231		37.75	31	25.5	370.5	594	2.36361		1.57692	1.49136	1.40654	2.56879	2.77379	230	2000	340	260	325	475
DBS	Infection	182	14292		2496.75	1576	1871.5	2778.5	7562	11025	6527	1271.5	183.5	2773			25908.5		18107	885.5		124								14168		2372.75	1452	1747.5	2654.5	7438	4.15131		3.37525	3.16197	3.24242	3.42398	3.87146	230	2000	340	260	325	475
DBS	Naive	189	155		76.75	74	73.5	65.5	362.5	175	1619	1122.5	2108.5	2213			11137.5		17251	1610.5		63								92		13.75	11	10.5	2.5	299.5	1.96379		1.1383	1.04139	1.02119	0.39794	2.4764	230	2000	340	260	325	475
[truncated: 7 more columns]

## Sheet: Lab_B_Final_Data
Location	Sample	SARS 2-N (NA)	SARS 2-S	Internal Control	A_FLS_NA	CC_Trimer_MB	Fc	BB_RBD_MB	Total Events
17(1,A17)	DBS_1_1	78	100	7067	228	138		148	817
59(1,C11)	DBS_1_10	49.5	59	7364	90.5	117		158	634
61(1,C13)	DBS_1_11	52.5	34	5084	94.5	81.5		76	699
63(1,C15)	DBS_1_12	732	82.5	7795	52	63		95	788
65(1,C17)	DBS_1_13	9042.5	6259	6905	10614	15215.5		13667.5	715
67(1,C19)	DBS_1_14	125	49	6314	66.5	152.5		61	878
69(1,C21)	DBS_1_15	3606	2812	6198	4720.5	7833.5		7134.5	727
71(1,C23)	DBS_1_16	68.5	53	7808	75	83		74	906
97(1,E1)	DBS_1_17	1316	69	8076	76.5	122		751.5	842
99(1,E3)	DBS_1_18	153.5	67	6925.5	57	68		75	887
101(1,E5)	DBS_1_19	195	89.5	7965	113	449		235.5	691
19(1,A19)	DBS_1_2	63	39	7965.5	54.5	82		62	666
103(1,E7)	DBS_1_20	4024	34909	5652	44946	46487.5		38873	732
105(1,E9)	DBS_1_21	186.5	398	4248	843.5	969		663	642
107(1,E11)	DBS_1_22	7746	2797.5	6211	5446	8438		4228	618
109(1,E13)	DBS_1_23	67	64	6662	97	444.5		102.5	954
111(1,E15)	DBS_1_24	7044	3453	5121	7581	9860		6612	789
113(1,E17)	DBS_1_25	14493.5	6529.5	6937	10921	15169		12860.5	738
115(1,E19)	DBS_1_26	119	75	7815	120	278.5		172.5	830
117(1,E21)	DBS_1_27	266	94	7123	200	197		198.5	616
119(1,E23)	DBS_1_28	128	56	7620.5	107.5	132		274	711
145(1,G1)	DBS_1_29	94	20792	7112	29995	28442		24826	639
21(1,A21)	DBS_1_3	12842	1067	7608	2674	3076		2988.5	748
147(1,G3)	DBS_1_30	136	128	7901	231.5	246		240.5	830
149(1,G5)	DBS_1_31	76.5	23805.5	6907	33947.5	33530		30968	709
151(1,G7)	DBS_1_32	101	164	6100	278.5	315		303	796
153(1,G9)	DBS_1_33	2787	649	6341	2066	3487.5		1705	673
155(1,G11)	DBS_1_34	145.5	21789	3490.5	30528	26761		30204	762
157(1,G13)	DBS_1_35	9056	1142	6073	3517	6816		3312.5	738
159(1,G15)	DBS_1_36	18613.5	650	7044	4272	14043		3588	780
161(1,G17)	DBS_1_37	299	69.5	8362	125	240		149	674
163(1,G19)	DBS_1_38	128	166.5	8453	274	366		480	693
165(1,G21)	DBS_1_39	1757	23087	4924	37621	34642.5		26611	876
23(1,A23)	DBS_1_4	134	57	5139	77	109		78	701
167(1,G23)	DBS_1_40	6353	2499	7547.5	5514	7443		4849	793
193(1,I1)	DBS_1_41	133	66.5	8768.5	106.5	137		126	711
195(1,I3)	DBS_1_42	6828	25359	6083.5	33193.5	36393		29971.5	699
197(1,I5)	DBS_1_43	7214	2547.5	6452	6110	8646		4820.5	801
199(1,I7)	DBS_1_44	196	87	7304	171	213		168	656
201(1,I9)	DBS_1_45	112.5	7853	7235.5	15199	14677		11806	624
203(1,I11)	DBS_1_46	38	19680	4501	32800	27746		25695.5	848
205(1,I13)	DBS_1_47	148	97	6725.5	306	761.5		206	702
207(1,I15)	DBS_1_48	4735	2087	6020	4311.5	4981		4994.5	947
209(1,I17)	DBS_1_49	97	18162	4928	22531	25591		21117	701
49(1,C1)	DBS_1_5	308	70	8043	93	228.5		93	818
211(1,I19)	DBS_1_50	123	123	8520	275	427		262.5	927
213(1,I21)	DBS_1_51	5840.5	2588	6446	5804	8169		5139	845
215(1,I23)	DBS_1_52	193.5	76	6740	121	149		179	958
241(1,K1)	DBS_1_53	264	23783	7215	34133	31548		27491.5	714
243(1,K3)	DBS_1_54	3687.5	972	7070	3001	4080.5		3652	819
245(1,K5)	DBS_1_55	130	134	8113.5	253.5	249.5		273.5	826
247(1,K7)	DBS_1_56	10342	3902	6402.5	8121	12207		11574	742
249(1,K9)	DBS_1_57	7051	900	5880	3025	3118		1759.5	739
251(1,K11)	DBS_1_58	8363	1477	6686	4598.5	6044		5282	852
253(1,K13)	DBS_1_59	151	59	7878.5	72.5	90.5		105	708
51(1,C3)	DBS_1_6	159.5	20120	6982	29972	32533		26866	886
255(1,K15)	DBS_1_60	97.5	56.5	7851	109	140		127	791
257(1,K17)	DBS_1_61	5544.5	5286.5	6733.5	11709	15633		8725	640
259(1,K19)	DBS_1_62	5468.5	2099	6693	4736	7497		5342	767
261(1,K21)	DBS_1_63	100	31154	7700.5	43543.5	43914.5		38409	937
263(1,K23)	DBS_1_64	142	157.5	8190	293.5	324		339	746
289(1,M1)	DBS_1_65	40	53	5769	101	110		114	775
291(1,M3)	DBS_1_66	73.5	9726	5059	15819	16922.5		15275.5	922
293(1,M5)	DBS_1_67	89	84	9549	105	157.5		147.5	825
295(1,M7)	DBS_1_68	97.5	18474	4671	20561	27341		22137	690
297(1,M9)	DBS_1_69	3657.5	1325	5911.5	3227	5043		3140	734
53(1,C5)	DBS_1_7	8865	4358	6882.5	8945	11787		9184	764
299(1,M11)	DBS_1_70	110.5	72	6884	83.5	137		221.5	875
301(1,M13)	DBS_1_71	19112	6518	5662	11862	14543		10771	763
303(1,M15)	DBS_1_72	12010.5	1794	6970.5	5419.5	10734		5071	733
305(1,M17)	DBS_1_73	450.5	51	6465	99	109		107	803
307(1,M19)	DBS_1_74	143	63.5	7938	101	106.5		145	662
309(1,M21)	DBS_1_75	4883.5	706.5	7230.5	1825	2659		1680	771
311(1,M23)	DBS_1_76	116	24895	5293	33819.5	40715.5		28743	729
337(1,O1)	DBS_1_77	126	125	8012	238	241.5		207	947
339(1,O3)	DBS_1_78	72.5	126	6761	230	232		219	747
341(1,O5)	DBS_1_79	82	7896	5852.5	14006	11919.5		11682	820
55(1,C7)	DBS_1_8	101	21743	6082.5	33727	32429		30806	745
343(1,O7)	DBS_1_80	325	356	6817	5706	9290		1240	697
345(1,O9)	DBS_1_81	69.5	38	7298	110	95		74	714
347(1,O11)	DBS_1_82	51	61.5	6964	90	97		103	884
349(1,O13)	DBS_1_83	187	76	5849.5	346	1106.5		166	805
351(1,O15)	DBS_1_84	10305	756.5	6026.5	3771	5005		2449	871
353(1,O17)	DBS_1_85	6368	2404	5117	5496	6547		4426.5	937
355(1,O19)	DBS_1_86	2618	696	6072	2153.5	3695.5		1995	840
357(1,O21)	DBS_1_87	79	72	7338	110	149.5		93	759
57(1,C9)	DBS_1_9	50	137	6950	196	198.5		176.5	696
15(1,A15)	DBS_1_BG	19	11	24	26	26		18.5	749
359(1,O23)	DBS_1_BG	26	13	31.5	0	14		14	704
11(1,A11)	DBS_1_NC	110	39	7956.5	21	39		74.5	936
13(1,A13)	DBS_1_PC	5031.5	2007	6944.5	4848	7176		4607	681
66(1,C18)	DBS_2_100	12144.5	3639.5	6274.5	9258	15769		9677	777
68(1,C20)	DBS_2_101	12296	6689	6610	15801	21986.5		20109	848
70(1,C22)	DBS_2_102	145	35	7813	91	116.5		128	596
72(1,C24)	DBS_2_103	12583.5	2607	7022	5534	8764.5		6710	602
98(1,E2)	DBS_2_104	172	72	8477	117	130.5		218	630
100(1,E4)	DBS_2_105	293	74.5	8787	86	79.5		168	665
102(1,E6)	DBS_2_106	169	62	8114	62	111.5		126	787
104(1,E8)	DBS_2_107	13681	4051	6557.5	7032	12038		7381	749
106(1,E10)	DBS_2_108	139	48	7344	230	718		87	853
108(1,E12)	DBS_2_109	7710	3899	6987	8504	11560.5		7717.5	711
110(1,E14)	DBS_2_110	306	59	7297	75	121.5		95	782
112(1,E16)	DBS_2_111	4101	3340.5	5629	8155	10963		8083	1015
114(1,E18)	DBS_2_112	10110	2352.5	6666	5843	10180		5024.5	668
116(1,E20)	DBS_2_113	7867	899	5733	2745	5697		2809	817
118(1,E22)	DBS_2_114	296	46	8701	206.5	718		99.5	877
120(1,E24)	DBS_2_115	181	51.5	7481	57	83		62.5	651
146(1,G2)	DBS_2_116	119	73	9065.5	92	120		521	965
148(1,G4)	DBS_2_117	145	66	9001	114	116		114	767
150(1,G6)	DBS_2_118	823	940	3239	2996.5	2883		1686.5	756
152(1,G8)	DBS_2_119	12798	2017.5	5445	5871	7331		5900	872
154(1,G10)	DBS_2_120	17119	5104	6017	10335	13156		10534	724
156(1,G12)	DBS_2_121	9544	1746	6398	4722.5	8991		4602.5	729
158(1,G14)	DBS_2_122	8495	13354	5121	18266	21789		23458	615
160(1,G16)	DBS_2_123	185.5	102	7218	174	239		219.5	827
162(1,G18)	DBS_2_124	91.5	61	7171	67.5	91.5		99	717
164(1,G20)	DBS_2_125	9149	3351	6757.5	8221	15994		7215	883
166(1,G22)	DBS_2_126	243	165	8011.5	299.5	376		190	995
168(1,G24)	DBS_2_127	104	17121	5187	28766	30250		25475	897
194(1,I2)	DBS_2_128	112	50.5	7550	72.5	135		93	828
196(1,I4)	DBS_2_129	62	6718	5473	11891	12486		10708	914
198(1,I6)	DBS_2_130	146	22288	6326	34399	35847.5		29207	915
200(1,I8)	DBS_2_131	133	71	6712.5	97	103.5		236	1001
202(1,I10)	DBS_2_132	90.5	49	7483.5	67	88		1249	938
204(1,I12)	DBS_2_133	66	65	6631	100	137.5		94.5	908
206(1,I14)	DBS_2_134	7857	5287.5	7010	12622	15776		13665	728
208(1,I16)	DBS_2_135	72	38	6497.5	52.5	68		64.5	1005
210(1,I18)	DBS_2_136	118	54	7220	115	102		78.5	836
212(1,I20)	DBS_2_137	113	46	8434	203.5	132		108	789
214(1,I22)	DBS_2_138	153	67	7883	101	148.5		175	686
216(1,I24)	DBS_2_139	199.5	66	7439	227	256		96	921
242(1,K2)	DBS_2_140	14833	2839.5	5987	6762	6239.5		6003	830
244(1,K4)	DBS_2_141	213	71	6972	85.5	120		148.5	736
246(1,K6)	DBS_2_142	252	35	6545	56	79		95.5	635
248(1,K8)	DBS_2_143	8698.5	3678.5	5085	6808	17220		7433	648
250(1,K10)	DBS_2_144	4361.5	3579	6299	5775	7384		8338.5	828
252(1,K12)	DBS_2_145	287	58.5	7271	117.5	116		123	687
254(1,K14)	DBS_2_146	71.5	63	7017.5	195	187		106	816
256(1,K16)	DBS_2_147	150.5	79	8011	173.5	432		109	874
258(1,K18)	DBS_2_148	125	57.5	7803	71	103		85	699
260(1,K20)	DBS_2_149	137	82	7279.5	107	173.5		173	773
262(1,K22)	DBS_2_150	5627	4702.5	5726	9921.5	14050		11206	894
264(1,K24)	DBS_2_151	4248.5	3883	3209	13251.5	16860.5		11049.5	628
290(1,M2)	DBS_2_152	105	52.5	6853	119.5	172		119	857
292(1,M4)	DBS_2_153	148	60	7356	77	97		78	838
294(1,M6)	DBS_2_154	183	43.5	7373.5	64	74		51.5	884
296(1,M8)	DBS_2_155	3103	1210	7131.5	3140	4610		3489	766
298(1,M10)	DBS_2_156	122	47	7569	84.5	97		131.5	826
300(1,M12)	DBS_2_157	198	44	6479	73	99		83	722
302(1,M14)	DBS_2_158	135	17540	5209	27248	27422		26518	787
304(1,M16)	DBS_2_159	280.5	185.5	7923.5	284	295		302.5	1021
306(1,M18)	DBS_2_160	7463	4735	6117.5	10668	17052.5		12183	926
308(1,M20)	DBS_2_161	90	100	5507.5	118	141		124	626
310(1,M22)	DBS_2_162	16866	4309.5	6080.5	8395	12820.5		8422	623
312(1,M24)	DBS_2_163	114	78	8266.5	80.5	116		167	661
338(1,O2)	DBS_2_164	235	76	8255	93	118.5		181.5	830
340(1,O4)	DBS_2_165	99	43	8664	40	75.5		82	797
342(1,O6)	DBS_2_166	219.5	52.5	9446	90	88.5		134	675
344(1,O8)	DBS_2_167	11853	1289	6987	3071.5	4166		2762	863
346(1,O10)	DBS_2_168	21210	13141	5741.5	24478	27688.5		21151.5	685
348(1,O12)	DBS_2_169	8238	5099.5	6667	8027	12443		8175	699
350(1,O14)	DBS_2_170	143	62	7692	117	121		116	798
352(1,O16)	DBS_2_171	164	77	9075	90	176		573.5	849
354(1,O18)	DBS_2_172	106	51	7138	98	102		227.5	629
356(1,O20)	DBS_2_173	157	73	7382	147	294		154	855
358(1,O22)	DBS_2_174	8861.5	2809	6693.5	8183	10502		5710	761
18(1,A18)	DBS_2_88	157	28581	7080	42396	44946		37158	692
20(1,A20)	DBS_2_89	54	23899	5341	34724	32556.5		29021	835
22(1,A22)	DBS_2_90	13427.5	5759	7912	11056.5	9228.5		11205.5	616
24(1,A24)	DBS_2_91	125	102	7822	155.5	143		154	674
50(1,C2)	DBS_2_92	7049	1439	6198	6776.5	13215		5582.5	684
52(1,C4)	DBS_2_93	435	77.5	7817	121	137		159	827
54(1,C6)	DBS_2_94	83	40	6901	96	139		80	808
56(1,C8)	DBS_2_95	165	57.5	7219	108	76		112	783
58(1,C10)	DBS_2_96	1320	27607	5382	41237	41608		33344	820
60(1,C12)	DBS_2_97	141	19865.5	5856	28604	23701.5		26297.5	539
62(1,C14)	DBS_2_98	94	123.5	8345	193	195.5		299	691
64(1,C16)	DBS_2_99	217	20259	6473	29346	29751.5		29114	956
16(1,A16)	DBS_2_BG	20	16	21	14	24.5		13	1046
360(1,O24)	DBS_2_BG	20	20.5	23.5	16	17		6.5	752
12(1,A12)	DBS_2_NC	127	45	8335	44	49.5		89	765
14(1,A14)	DBS_2_PC	5822	2523.5	7498	5956	8547		5199	687
41(1,B17)	DBS_3_175	153	47.5	5874	104	130		124	670
43(1,B19)	DBS_3_176	250.5	13598	6586.5	24118.5	27097		23342	810
45(1,B21)	DBS_3_177	5553	1849	6218	6282	9730		4828	663
47(1,B23)	DBS_3_178	7097	1777.5	7624	4887	8456		4179.5	640
73(1,D1)	DBS_3_179	8478	641	5887	3046	6880		2281	777
75(1,D3)	DBS_3_180	99	24038	5215	35384	31246.5		33773	648
77(1,D5)	DBS_3_181	77	168.5	7887	337	395		333	678
79(1,D7)	DBS_3_182	13301	2729	6558.5	9263	17350		7257	679
81(1,D9)	DBS_3_183	1133	72	8039	169.5	280		338	814
83(1,D11)	DBS_3_184	209	108.5	7875	215.5	207		419	711
85(1,D13)	DBS_3_185	53	27886	6615	35883	41063.5		31896	597
87(1,D15)	DBS_3_186	84	127.5	8498.5	196.5	274		231.5	731
89(1,D17)	DBS_3_187	164	53	8351	102	125		133	564
91(1,D19)	DBS_3_188	101	37	6412	47.5	48.5		59	796
93(1,D21)	DBS_3_189	177.5	53.5	8644	95.5	123.5		106	672
95(1,D23)	DBS_3_190	142.5	42	8303.5	75	76		124	789
121(1,F1)	DBS_3_191	81	41	7005	58	56		73	753
123(1,F3)	DBS_3_192	14794	12219	5558.5	25660	36879		26124	751
125(1,F5)	DBS_3_193	7294.5	843	6225	2718	5358		2687	774
127(1,F7)	DBS_3_194	3480	28233	4693	45143.5	41237		31606	826
129(1,F9)	DBS_3_195	13120	4803.5	7249	8572.5	10849		8679	1061
131(1,F11)	DBS_3_196	10997	603	6996	1812	2434		1729.5	890
133(1,F13)	DBS_3_197	216	36	7482	82.5	108		71.5	901
39(1,B15)	DBS_3_BG	20	16	24.5	14	24		11	735
135(1,F15)	DBS_3_BG	12	24	40.5	22	3		11.5	615
35(1,B11)	DBS_3_NC	122	45	7787	52	41		93.5	704
37(1,B13)	DBS_3_PC	5799	2233	6713.5	5170.5	7758		5271	573
7(1,A7)	Saliva_1_1	262.5	69	6579.5	184	146	26181.5	178	592
53(1,C5)	Saliva_1_12	1636	161	6000	69	94	19990	209	598
55(1,C7)	Saliva_1_13	16326	7243.5	5167	12620	19225	21439	16682	686
57(1,C9)	Saliva_1_14	680	100	5528.5	279	1193	20662	243	743
59(1,C11)	Saliva_1_15	9444	7862	4933	10351	20616	24396	15737	626
61(1,C13)	Saliva_1_16	327	62.5	4777	91	159	19155	200.5	639
63(1,C15)	Saliva_1_17	6795	72.5	4997.5	113	189	23781.5	2030	572
65(1,C17)	Saliva_1_18	349	105	6079	45	61	24604.5	131.5	635
67(1,C19)	Saliva_1_19	479.5	66	5061	45	453	17844.5	271	696
9(1,A9)	Saliva_1_2	510.5	27	6644	32	67	25996	109	595
69(1,C21)	Saliva_1_20	6657.5	19259.5	2722	35805	29637	15713	25485.5	659
97(1,E1)	Saliva_1_22	10410	3400	2121	8046.5	11378	11399	5597	710
99(1,E3)	Saliva_1_23	250.5	65	5223.5	133	1343	23224.5	187.5	608
101(1,E5)	Saliva_1_24	10802.5	6869.5	3797	9540	13867	20407	7970	751
103(1,E7)	Saliva_1_25	26599	7828	5948.5	13529	23596	21636	14158	680
105(1,E9)	Saliva_1_26	528	74	6607.5	136	542	26100.5	282	658
109(1,E13)	Saliva_1_28	370	42.5	6168	67	168.5	23631	695	622
111(1,E15)	Saliva_1_29	479	13775	4003.5	23445	23711.5	22541	22946.5	705
11(1,A11)	Saliva_1_3	16703	1554	3814	4281	5392	17578	4783	564
115(1,E19)	Saliva_1_31	626	23283	4274	29057	31747	22285.5	28686	658
119(1,E23)	Saliva_1_33	6128	1169	5327	3269	6817.5	24906	3135	643
145(1,G1)	Saliva_1_34	595.5	25300	3694	21138	26042	15457	18424.5	648
147(1,G3)	Saliva_1_35	12325	8634	3961.5	15093.5	23746.5	18285.5	14535	719
149(1,G5)	Saliva_1_36	17590	398	2948	2829.5	13799	15416	5115	682
151(1,G7)	Saliva_1_37	538.5	121	3086.5	152	586	14290	397	694
155(1,G11)	Saliva_1_39	1763.5	13628	2977.5	26669	31933	18552	27051	791
13(1,A13)	Saliva_1_4	471	74.5	5421	39	92	26564.5	155	588
157(1,G13)	Saliva_1_40	6533	2334	4693	5209	8669	20755	4503	711
161(1,G17)	Saliva_1_42	10328.5	21172.5	5053.5	27167	32814	13884	22865.5	611
163(1,G19)	Saliva_1_43	9433.5	3628	5044	7687	12683.5	20256.5	7825	640
165(1,G21)	Saliva_1_44	299	48	5410	19	58	24442	91.5	660
167(1,G23)	Saliva_1_45	281.5	7931	5449	14212	16788	24605	13079.5	650
193(1,I1)	Saliva_1_46	94	14882.5	3158	23723	30587.5	14443	21648	870
195(1,I3)	Saliva_1_47	182	30	4617.5	98	634	22227.5	89	654
197(1,I5)	Saliva_1_48	5274.5	1868	4714	3928	5774	23028	5194	699
199(1,I7)	Saliva_1_49	241	22332	5135.5	30889	32292	23874.5	27248	705
15(1,A15)	Saliva_1_5	1179	58	5897.5	124	460	25694.5	159	637
201(1,I9)	Saliva_1_50	191	39.5	5914.5	57	241	26042	166	733
203(1,I11)	Saliva_1_51	7024	2571	5715	6135.5	9807.5	25636.5	5868.5	670
205(1,I13)	Saliva_1_52	311.5	36.5	6125	42	61.5	25347	167	594
207(1,I15)	Saliva_1_53	420.5	22773	6633	34785	35434.5	26506	28187.5	650
209(1,I17)	Saliva_1_54	4282	859.5	5782	2639	4102	25845.5	4183	640
211(1,I19)	Saliva_1_55	203	41	7322	30	64	24605	206	622
213(1,I21)	Saliva_1_56	10594.5	3167	4446.5	5665	9779.5	24118	11104	635
215(1,I23)	Saliva_1_57	8226	942	5180	2851	3952.5	24767	2169	767
241(1,K1)	Saliva_1_58	5536	781	2457	1955.5	3093	19989.5	2504	684
243(1,K3)	Saliva_1_59	133.5	19.5	3492	22	26.5	18853	70	904
17(1,A17)	Saliva_1_6	271.5	19850.5	16663	28245	29950	20801.5	24094	612
245(1,K5)	Saliva_1_60	114	18	3627	35	46.5	17740.5	75	771
247(1,K7)	Saliva_1_61	4164	3294	2743.5	6022	9805	19619	5375	646
249(1,K9)	Saliva_1_62	3467	1173	3562	2424	4495	18610	3178.5	704
251(1,K11)	Saliva_1_63	116.5	18088	3739	23607.5	26668.5	17137	23028	806
253(1,K13)	Saliva_1_64	170	25	5489	21	35.5	23827.5	106.5	642
255(1,K15)	Saliva_1_65	165	23	4884.5	40	30	23167	93	678
257(1,K17)	Saliva_1_66	198	10519	2964.5	18969	19967	15920.5	17288.5	764
259(1,K19)	Saliva_1_67	185	39.5	6691	69	89	24767	153	735
261(1,K21)	Saliva_1_68	120.5	12323	2916	20755	16802	12866.5	23538	600
263(1,K23)	Saliva_1_69	4541	1788	4443	2924	4907.5	20662.5	3921	686
19(1,A19)	Saliva_1_7	15550	7458	2657	12540	15875	11051	11675.5	591
289(1,M1)	Saliva_1_70	162	34	3305	19	45.5	16502.5	145	709
291(1,M3)	Saliva_1_71	11989.5	2076	2713	5120	6959	11790.5	5575	794
293(1,M5)	Saliva_1_72	9399	856.5	4786	2552.5	4410	14448	4265	767
295(1,M7)	Saliva_1_73	479	16	4896	26	32	20848	70.5	620
297(1,M9)	Saliva_1_74	236	22	4800.5	62	41.5	22123	128	634
299(1,M11)	Saliva_1_75	5897.5	777	4765.5	1713	3068	23793	1991	581
301(1,M13)	Saliva_1_76	240	23352.5	4557.5	29381.5	34715	20384	29138.5	658
303(1,M15)	Saliva_1_77	367	23	5410	57	94	25555	104.5	764
305(1,M17)	Saliva_1_78	183	30	6127	52	55.5	25625	113.5	687
307(1,M19)	Saliva_1_79	245.5	10037	5343	16911	19584	26344	15661.5	724
21(1,A21)	Saliva_1_8	1264	18784	3153.5	23515	23770	14620.5	16884	564
309(1,M21)	Saliva_1_80	570	376.5	6217	5277.5	11821.5	22668	1807	686
311(1,M23)	Saliva_1_81	135	14	4748	49	33	25682.5	81	684
337(1,O1)	Saliva_1_82	131.5	38	3396	9.5	28	14923.5	63.5	624
339(1,O3)	Saliva_1_83	523	36	5153	256	1309.5	17903	176.5	633
341(1,O5)	Saliva_1_84	10611	1258	3685	3460	7651.5	16202	3409	663
343(1,O7)	Saliva_1_85	8985	2464	3701	5653	7303	19758	5453	676
345(1,O9)	Saliva_1_86	4209.5	1001.5	4760	2377	4326	21984.5	3286.5	727
347(1,O11)	Saliva_1_87	140	17	4646.5	30	45	23259.5	74	672
349(1,O13)	Saliva_1_88	144	14582.5	2301	23399	24002	11104	20395.5	700
351(1,O15)	Saliva_1_89	167	20778.5	4442	34205.5	30634	20152	26970	754
353(1,O17)	Saliva_1_90	11583	4029	5357	8850	9020	21915	8740	656
355(1,O19)	Saliva_1_91	168.5	20	5514	30	33	25718	88	785
357(1,O21)	Saliva_1_92	7503.5	1413	3967	5245	12641	23399	5485	856
5(1,A5)	Saliva_1_BG	26	8.5	27	0	8	686	15	729
359(1,O23)	Saliva_1_BG	19	11	24.5	5	15	514	11	874
1(1,A1)	Saliva_1_NC	223.5	37	4694	26	86	24442	254	573
3(1,A3)	Saliva_1_PC	5523	3667	3341	9745	17114.5	23155.5	9390	605
22(1,A22)	Saliva_2_100	11714	2838	4562.5	7829.5	14248.5	23839.5	9054.5	697
24(1,A24)	Saliva_2_101	20314.5	8226	5114	14433	21961	25463	18192.5	644
50(1,C2)	Saliva_2_102	320.5	36	4512	30	34	19120	102	724
52(1,C4)	Saliva_2_103	11755	1651	3659.5	3649.5	6526	13656	5308	742
54(1,C6)	Saliva_2_104	156	21	4499	25.5	45	20929	66.5	598
56(1,C8)	Saliva_2_105	291	25.5	5343	24	34	24442	124	649
58(1,C10)	Saliva_2_106	217.5	26	4939	45	167.5	24384.5	79	680
60(1,C12)	Saliva_2_107	15172.5	3585.5	4643	6698.5	11169	21358	6878	673
62(1,C14)	Saliva_2_108	258	72	5981.5	159	834.5	26112	112.5	753
64(1,C16)	Saliva_2_109	6035.5	2592	4292	5026	8640	23665	5560.5	647
66(1,C18)	Saliva_2_110	409	70	5936	54.5	106.5	25045	111	671
68(1,C20)	Saliva_2_111	3601	2930	3648.5	6045	8283	23433.5	7079	580
70(1,C22)	Saliva_2_112	9215	1823	3086	4586	7795.5	17161	4664	681
72(1,C24)	Saliva_2_113	10524	1233.5	5751	2870	6603.5	21833.5	4097	773
98(1,E2)	Saliva_2_114	250	13.5	4721.5	82	450.5	24929	58	679
100(1,E4)	Saliva_2_115	352	38	5040.5	18.5	40	20164	75	721
102(1,E6)	Saliva_2_116	145.5	37	4550	54	140	24836	291.5	858
104(1,E8)	Saliva_2_117	222	21	5322	73	179.5	27109	52	645
106(1,E10)	Saliva_2_118	875	600.5	2571	1736.5	1877.5	23978	1280	681
108(1,E12)	Saliva_2_119	13136.5	1731	3659	4971	6096	26321	5575	733
110(1,E14)	Saliva_2_120	22842	6520	5862	11717	14588	26657	12195.5	629
112(1,E16)	Saliva_2_121	11929	1703	5231	3873	8789	25996	5042.5	846
114(1,E18)	Saliva_2_122	12072	14595	4341	18343	26924	17833	26262.5	611
116(1,E20)	Saliva_2_123	300	20	6573	41	69	26019	112	764
118(1,E22)	Saliva_2_124	165.5	37	5703	19	53.5	23607.5	67	705
120(1,E24)	Saliva_2_125	9118	2865	4891	5659	13672	17972	7938	641
146(1,G2)	Saliva_2_126	315	14	4939.5	33	37	21775	87	636
148(1,G4)	Saliva_2_127	130.5	16721	3027	20708.5	21914.5	14673	20546.5	688
150(1,G6)	Saliva_2_128	211	37	4970	31	151	23839	96	578
152(1,G8)	Saliva_2_129	144	6648.5	3946	9847	12422	22703	10818	733
154(1,G10)	Saliva_2_130	220	18135	4258	29347	29277.5	21938	24257	748
156(1,G12)	Saliva_2_131	223	24	4220	21.5	32	24998.5	169.5	678
158(1,G14)	Saliva_2_132	282.5	36	5601.5	28	69	25497.5	1237.5	651
160(1,G16)	Saliva_2_133	210	42.5	6016.5	27	59	27318	163	665
162(1,G18)	Saliva_2_134	9939	6302	5399	11749	17439	24442	16114	707
164(1,G20)	Saliva_2_135	93	25	3559	16	35	25370	62	589
166(1,G22)	Saliva_2_136	415	30	6050	112	91	24605	87.5	634
168(1,G24)	Saliva_2_137	281	30	6761	167	109	26564	108.5	625
194(1,I2)	Saliva_2_138	265	38	3495	29	56.5	21775	127.5	610
196(1,I4)	Saliva_2_139	152.5	13	18598	21.5	293	19561	42.5	582
198(1,I6)	Saliva_2_140	12612	2107	4207	4568	5344	18297	5089	629
200(1,I8)	Saliva_2_141	164	20	4043	16	39.5	22425	75.5	581
202(1,I10)	Saliva_2_142	398	33	5187.5	42	42	23213.5	107	565
204(1,I12)	Saliva_2_143	13750	5892	4472.5	7416.5	18529	22598.5	12052.5	597
206(1,I14)	Saliva_2_144	5287	4364.5	4299.5	6246.5	8593	22494	9485	697
208(1,I16)	Saliva_2_145	436	52	5921	82	73.5	23677	122	643
210(1,I18)	Saliva_2_146	140.5	54	5153	143.5	283.5	25335	88	760
212(1,I20)	Saliva_2_147	261	55	5596	99	447.5	23561	91	647
214(1,I22)	Saliva_2_148	657	46	6339	34	75.5	25694.5	88	649
216(1,I24)	Saliva_2_149	277	33	5860	24.5	60	25590	134	594
242(1,K2)	Saliva_2_150	4970	3427	3049	7348.5	10611	18007	11610	705
244(1,K4)	Saliva_2_151	4832	3173	3288	9083	14583	13332	8524	648
246(1,K6)	Saliva_2_152	117	22	3774.5	21	30	21497	51	714
248(1,K8)	Saliva_2_153	360	25.5	5141	35.5	77	22796	103	606
250(1,K10)	Saliva_2_154	261	27	4920	25	30	23920.5	64	690
252(1,K12)	Saliva_2_155	3674.5	1327.5	4676	2862	4938.5	21799	3749.5	569
254(1,K14)	Saliva_2_156	387.5	24	5806	26	54	25114.5	146	641
256(1,K16)	Saliva_2_157	289	16.5	5519	20	43	25648	64	637
258(1,K18)	Saliva_2_158	254	16217.5	3973.5	28176	33602	13380	27619	677
260(1,K20)	Saliva_2_159	476	30	5736	33	53	24999	89	729
262(1,K22)	Saliva_2_160	6852	4090	4865.5	6872	11881.5	18598.5	12009	650
264(1,K24)	Saliva_2_161	151	55	4107.5	40	67.5	23329	83	732
290(1,M2)	Saliva_2_162	14064	2315	3425	5390.5	8579.5	15734	6093	796
292(1,M4)	Saliva_2_163	103	33	3734	49	35	20129	127	683
294(1,M6)	Saliva_2_164	296.5	41	4995.5	38	58.5	21683	142	633
296(1,M8)	Saliva_2_165	112	18	3966.5	15	32	24314.5	48	668
298(1,M10)	Saliva_2_166	345	21.5	4604.5	19	26	22657	100	704
300(1,M12)	Saliva_2_167	9346	865	4251	1745	2459	23839	1924	676
302(1,M14)	Saliva_2_168	19920.5	12411.5	5068	19294	22575.5	22726	20941	599
304(1,M16)	Saliva_2_169	7322.5	3721	4747	5457	9647	23978.5	7168	741
306(1,M18)	Saliva_2_170	241	37	5212	34.5	39.5	24628	106	602
308(1,M20)	Saliva_2_171	303	25.5	4714	29	42.5	25950	191	560
310(1,M22)	Saliva_2_172	207	34	4905	41	180	25393	205	732
312(1,M24)	Saliva_2_173	161	14	3668	50.5	158.5	26274	90	709
338(1,O2)	Saliva_2_174	6295.5	1316	1977	3842	6364	14028	3877	864
340(1,O4)	Saliva_2_175	152	20	3002.5	16	30.5	18065	83	624
342(1,O6)	Saliva_2_176	261	7983	2437	15545	18366	11134	9011	576
344(1,O8)	Saliva_2_177	6285	1921	4624.5	5000	10365	20198	4326	600
346(1,O10)	Saliva_2_178	6999	1183	3226.5	3285	6861	18042	3031.5	709
348(1,O12)	Saliva_2_179	12688	959	6553.5	3633	8917	23271	3571	663
350(1,O14)	Saliva_2_180	100	16308	2297.5	21996	21323	7954	18180.5	657
352(1,O16)	Saliva_2_181	167.5	30	6130	45	56	25555	169.5	775
354(1,O18)	Saliva_2_182	14019.5	2556	4143	7856	17382.5	22621.5	7186	661
356(1,O20)	Saliva_2_183	1458	44	6569.5	128	222	24697	491	639
358(1,O22)	Saliva_2_184	349	48.5	5057.5	52.5	49	21763.5	317	848
8(1,A8)	Saliva_2_93	514	19	5617.5	28.5	32.5	27271	80	585
10(1,A10)	Saliva_2_94	198.5	31	6069.5	58	153	26448	157	676
12(1,A12)	Saliva_2_95	255	27	5777	61	61	24755	124.5	653
14(1,A14)	Saliva_2_96	3558.5	30843	5624.5	40617.5	43945	26135.5	34738.5	619
16(1,A16)	Saliva_2_97	441	20419	5442	29985	30124	25996	28129.5	617
18(1,A18)	Saliva_2_98	266	29.5	6135.5	23	50	26320.5	196	633
20(1,A20)	Saliva_2_99	504	23445	5794.5	33115.5	34356	26576	31851.5	782
6(1,A6)	Saliva_2_BG	21	12	27	6.5	7	547	12	598
360(1,O24)	Saliva_2_BG	20	15	25	5.5	11.5	550	14.5	764
2(1,A2)	Saliva_2_NC	201	42	4058	37.5	73	23016	291.5	691
4(1,A4)	Saliva_2_PC	5119	3487	3181	8895	15778	23421.5	8724	594
31(1,B7)	Saliva_3_185	148	25138	3715	35191	39805.5	25068.5	31701	632
33(1,B9)	Saliva_3_186	215	37	5467	38.5	41	23167	165.5	716
35(1,B11)	Saliva_3_187	268.5	28	4776	27.5	50.5	25161	86.5	720
37(1,B13)	Saliva_3_188	207.5	42.5	4894	40	47.5	25544	120	794
39(1,B15)	Saliva_3_189	265	42	5900	41	60	24187	113	573
41(1,B17)	Saliva_3_190	321	56	5191.5	54	53	22320.5	219	645
43(1,B19)	Saliva_3_191	275	36	4950	59	68	24859.5	144	661
45(1,B21)	Saliva_3_192	14731	10733	3268	19178	28883.5	16209	21137.5	638
47(1,B23)	Saliva_3_193	10873	1118	6948	2569.5	6694.5	23329	4252	689
73(1,D1)	Saliva_3_194	2107	11284	1066.5	17168	12208	4069	13833	563
75(1,D3)	Saliva_3_195	8194.5	1927	2066.5	3546	5347	11683	4757	652
77(1,D5)	Saliva_3_196	6942	369	3209.5	795	1338	12637	1131	641
79(1,D7)	Saliva_3_197	327	30	3991	30	61	19016	63	748
29(1,B5)	Saliva_3_BG	25.5	5.5	22	4	10.5	545.5	5	678
81(1,D9)	Saliva_3_BG	24	12	21.5	12	10	551	15	717
25(1,B1)	Saliva_3_NC	224	49	4485	41	82	23352	279	813
27(1,B3)	Saliva_3_PC	5274	2527	2975.5	8219.5	13976.5	22853.5	7755	646
17(1,A17)	Serum_1_1	257	51	5398	199	97		101.5	950
59(1,C11)	Serum_1_10	170	35.5	6853	14	85		459.5	1087
61(1,C13)	Serum_1_11	240	29.5	6014	164	223.5		54.5	1008
63(1,C15)	Serum_1_12	2913	206	5623	34	53		157	879
65(1,C17)	Serum_1_13	17494	10852	4480	16898.5	22779		20440	908
67(1,C19)	Serum_1_14	808.5	50.5	7043.5	226.5	840		87	1235
69(1,C21)	Serum_1_15	10233	5668	2833.5	9023.5	15107		13085	1020
71(1,C23)	Serum_1_16	147	24	2853	27	32		31.5	1013
97(1,E1)	Serum_1_17	7399	43	6678	63	155		2826.5	988
99(1,E3)	Serum_1_18	392	160.5	7580	88	103		159	1071
101(1,E5)	Serum_1_19	141	24	1992.5	17	148		137	1157
19(1,A19)	Serum_1_2	1359	23	7453	35	59		68.5	1064
103(1,E7)	Serum_1_20	8297.5	17068	2730	19155	9357		6595	842
105(1,E9)	Serum_1_21	1002	29.5	5931	289.5	650.5		118.5	930
107(1,E11)	Serum_1_22	22183	7069	14822.5	12483.5	21954		12618	813
109(1,E13)	Serum_1_23	246	37	7420	61	2603		142.5	1083
111(1,E15)	Serum_1_24	16839	10730	3547	18948	25395		13574	1065
113(1,E17)	Serum_1_25	26152	16483	6445	23880.5	33022		24179	831
115(1,E19)	Serum_1_26	309	30	7777	41	513		130.5	940
117(1,E21)	Serum_1_27	707	79	7213	204	317		184	1276
119(1,E23)	Serum_1_28	279	31.5	3836.5	16	114.5		733.5	1104
145(1,G1)	Serum_1_29	131	17942	3419	24110	23353		21082	1172
21(1,A21)	Serum_1_3	29868	3990.5	6799	8055	11567		10846	1052
147(1,G3)	Serum_1_30	557	45	5477.5	109	134		167	994
149(1,G5)	Serum_1_31	53	7249	673.5	10018	5899		5412.5	1202
151(1,G7)	Serum_1_32	526.5	32	7296	62.5	270		92	1008
153(1,G9)	Serum_1_33	9942.5	1946	6389	5355	10099		5567.5	1171
155(1,G11)	Serum_1_34	517	37897	4950	41751	39961.5		38769	710
157(1,G13)	Serum_1_35	16974	2553	13344.5	7219	16813		7603	1237
159(1,G15)	Serum_1_36	16237	1379	5922	9162	27689		15327	823
161(1,G17)	Serum_1_37	890	25.5	5928.5	20	440		151.5	1044
163(1,G19)	Serum_1_38	310	101	5336.5	280	505		1847	1182
165(1,G21)	Serum_1_39	6174	23697	4083	29340	15948.5		16685	1248
23(1,A23)	Serum_1_4	282.5	39	5620.5	26	44.5		64	1050
167(1,G23)	Serum_1_40	14989	4089.5	6885	9581	15610.5		10527	1165
193(1,I1)	Serum_1_41	593	23.5	3119	73	196.5		42	990
195(1,I3)	Serum_1_42	7584	16678	8701	17420.5	6921		7489	1079
197(1,I5)	Serum_1_43	15384	5155	4841	12150.5	17891.5		12023	1082
199(1,I7)	Serum_1_44	999	25	5847.5	27	111		126.5	1068
201(1,I9)	Serum_1_45	592.5	14549	4310	21770	27184		23582	1075
203(1,I11)	Serum_1_46	223	29627	6065	38172	25451.5		24339	1251
205(1,I13)	Serum_1_47	976	30.5	4959	160	1367		133	954
207(1,I15)	Serum_1_48	14391.5	5401	5472	10766.5	13405		13346	950
209(1,I17)	Serum_1_49	398	23169.5	3915.5	30017	20634.5		20875.5	1036
49(1,C1)	Serum_1_5	1580.5	78	6290	142	616		119	891
211(1,I19)	Serum_1_50	192.5	29.5	3403	62	284.5		150	1005
213(1,I21)	Serum_1_51	14350	4813	4072	9751.5	15367		10478	1213
215(1,I23)	Serum_1_52	296.5	22.5	3092	17	47		96	1430
241(1,K1)	Serum_1_53	396.5	13371	1315	15312	11118		10840	1312
243(1,K3)	Serum_1_54	8468.5	1588	4203	4393	7820		6675.5	1039
245(1,K5)	Serum_1_55	269	40.5	5366	48.5	89.5		496.5	818
247(1,K7)	Serum_1_56	12430	4602	1900	10141	13571.5		12105	937
249(1,K9)	Serum_1_57	15391	1390	3425	4059.5	8544		4927	983
251(1,K11)	Serum_1_58	17063	3014	4277	8432	13894		10224	1256
253(1,K13)	Serum_1_59	246.5	46.5	6090	76	68.5		196.5	1148
51(1,C3)	Serum_1_6	170	15720	18948.5	19694	15332		17796	1180
255(1,K15)	Serum_1_60	328.5	44	6030	77	143.5		135	1141
257(1,K17)	Serum_1_61	18880	12907	9909.5	21162.5	28446		18316	979
259(1,K19)	Serum_1_62	18025.5	6286	8913	12071	19705.5		14099	1102
261(1,K21)	Serum_1_63	162	31428	6178	37989	37931.5		34479	1034
263(1,K23)	Serum_1_64	249.5	26	5678	33	44		214	1408
289(1,M1)	Serum_1_65	87.5	122	6305	205	289		302	1354
291(1,M3)	Serum_1_66	106.5	9879	2965	17873.5	18868.5		20325	1247
293(1,M5)	Serum_1_67	277	58	6405	170	160		225	946
295(1,M7)	Serum_1_68	317.5	20485	3392	26220.5	18153.5		15265	1096
297(1,M9)	Serum_1_69	12489	4012	5025	7244	12436		9851.5	1177
53(1,C5)	Serum_1_7	15182	6010	2526	12336	19442		12038	1366
299(1,M11)	Serum_1_70	415	76	6765.5	34	105.5		1119	1114
301(1,M13)	Serum_1_71	14392	6373.5	2617	12088	17796		13353	1213
303(1,M15)	Serum_1_72	26197.5	4822	17170	11832	22492.5		12524	1462
305(1,M17)	Serum_1_73	3647	31.5	6913.5	62	40		218	991
307(1,M19)	Serum_1_74	252	26	13188	203	60		173	1065
309(1,M21)	Serum_1_75	15582	2204	7068	5147.5	8872		6308.5	1335
311(1,M23)	Serum_1_76	863.5	31141	18131.5	37151.5	27666		23513.5	1057
337(1,O1)	Serum_1_77	378	23	4218	60	81		92.5	1393
339(1,O3)	Serum_1_78	351	39	6143.5	82	72		90	1108
341(1,O5)	Serum_1_79	530	15438	5437.5	24454	28296.5		19912	1085
55(1,C7)	Serum_1_8	235	22825	3407	29294	19614		16705	930
343(1,O7)	Serum_1_80	1102.5	532.5	4750	5617.5	17952		3140	1220
345(1,O9)	Serum_1_81	138.5	36	13724.5	99.5	34		93.5	1175
347(1,O11)	Serum_1_82	322	24	5379.5	17.5	30.5		99	1149
349(1,O13)	Serum_1_83	1914	87	14939	958	4703		416	962
351(1,O15)	Serum_1_84	28423	3177	6178.5	9388	17455		8452.5	830
353(1,O17)	Serum_1_85	18329	6339.5	5242	11580	16690		13301.5	1102
355(1,O19)	Serum_1_86	13090	2439	7163	5973.5	12139.5		8406	803
357(1,O21)	Serum_1_87	179	23	8442	16.5	80		37	1099
57(1,C9)	Serum_1_9	177.5	79.5	7567	19	20.5		75	1064
15(1,A15)	Serum_1_BG	21.5	17.5	31	21	10.5		10	884
359(1,O23)	Serum_1_BG	23	11.5	21.5	9	6		3	1214
11(1,A11)	Serum_1_NC	458	33.5	9640	36	383		1369	1184
13(1,A13)	Serum_1_PC	19683	13215.5	20542.5	26197	34915		24982	911
66(1,C18)	Serum_2_100	18432.5	5593	3452	13768	22206		13693.5	1256
68(1,C20)	Serum_2_101	19258	9805	2914	18163	28859		18478.5	841
70(1,C22)	Serum_2_102	882	42.5	6051	46	54		118	878
72(1,C24)	Serum_2_103	20428	3174	9887	6973	11770		9665.5	1170
98(1,E2)	Serum_2_104	76	25	2340	25	27.5		53	960
100(1,E4)	Serum_2_105	427.5	24	2171	17	25.5		113	1056
102(1,E6)	Serum_2_106	472	36.5	6877.5	72.5	455.5		150.5	1183
104(1,E8)	Serum_2_107	25785	8899	11437	15298	22435		17721.5	1138
106(1,E10)	Serum_2_108	676	84	8182	589	3371		146.5	978
108(1,E12)	Serum_2_109	18340	8587	6118	15612	21254		15625	854
110(1,E14)	Serum_2_110	1377	50.5	7281	67.5	266		162	659
112(1,E16)	Serum_2_111	8725	4749	4673	11369	14314		11381	1281
114(1,E18)	Serum_2_112	20772	5199.5	4952	12716	20542.5		10309.5	1142
116(1,E20)	Serum_2_113	18386.5	2638.5	11954.5	7450.5	14244		8081	1231
118(1,E22)	Serum_2_114	433	21.5	4111.5	101	707		48	1071
120(1,E24)	Serum_2_115	283	33.5	2248	23.5	25		26	1221
146(1,G2)	Serum_2_116	64.5	21	892	32	84		468	1086
148(1,G4)	Serum_2_117	101.5	7	1577	46	111		27	1245
150(1,G6)	Serum_2_118	3223	1980	3067	5831	7237		4322.5	1260
152(1,G8)	Serum_2_119	28193	6288	5388	14867.5	15626		14840.5	836
154(1,G10)	Serum_2_120	29730	12195.5	5139	21357	27046		18765	1250
156(1,G12)	Serum_2_121	29501	5209	15241	12667	22137		12372	863
158(1,G14)	Serum_2_122	16427	17431	3478.5	24087	30877		22091	901
160(1,G16)	Serum_2_123	331.5	34	5751	38	81.5		109	1105
162(1,G18)	Serum_2_124	334	161	6252	43	127.5		95	975
164(1,G20)	Serum_2_125	12153	5303.5	9986	9259	16364		11426.5	1184
166(1,G22)	Serum_2_126	641	27	4649	43	36		369	1070
168(1,G24)	Serum_2_127	356	30533	7346	38516	30648		28560	1138
194(1,I2)	Serum_2_128	222	21.5	2622.5	33	140.5		68	1223
196(1,I4)	Serum_2_129	141	11442	4482.5	19189	19350		18073	1280
198(1,I6)	Serum_2_130	360	18241	2535	25188	25853		21334	1064
200(1,I8)	Serum_2_131	670.5	31	4063	23	34		1465.5	1049
202(1,I10)	Serum_2_132	1550	37.5	7111	69	138		7647	1316
204(1,I12)	Serum_2_133	170	42	6225	37	116		110.5	958
206(1,I14)	Serum_2_134	12832	9865	2104	14067	18398		19074.5	1160
208(1,I16)	Serum_2_135	189	33	6862	58.5	175.5		121	1106
210(1,I18)	Serum_2_136	1002	30	5825.5	175	180		114.5	1096
212(1,I20)	Serum_2_137	1450	43.5	7428.5	475	337		145	1144
214(1,I22)	Serum_2_138	1056	92.5	6422	102	197		417	1404
216(1,I24)	Serum_2_139	296	22	33355	137	1786		73	1015
242(1,K2)	Serum_2_140	23491	6101.5	4009.5	10708	11242		9708	1197
244(1,K4)	Serum_2_141	476	20	6885	18	95		175	1157
246(1,K6)	Serum_2_142	987	31.5	17535	38	57		179	1268
248(1,K8)	Serum_2_143	24110	13174	4197	16367	24614.5		19178	945
250(1,K10)	Serum_2_144	12681	10563	5269	12344	16411.5		18126.5	968
252(1,K12)	Serum_2_145	776	25	4108.5	67.5	66		122	1038
254(1,K14)	Serum_2_146	151	48	6597.5	199	307.5		73	1080
256(1,K16)	Serum_2_147	298.5	18	3210	114	528		60.5	867
258(1,K18)	Serum_2_148	1413	35	6203	39	138		85	1117
260(1,K20)	Serum_2_149	428.5	34	7096.5	55	116		307.5	1145
262(1,K22)	Serum_2_150	21564	13412	5371	24500	33320.5		26369.5	912
264(1,K24)	Serum_2_151	19407	12574	16868	26300.5	35718		23972	1095
290(1,M2)	Serum_2_152	140.5	29.5	3426	21	20		48	1377
292(1,M4)	Serum_2_153	328	14	3945	32	109		139.5	1461
294(1,M6)	Serum_2_154	582	37	4514.5	54.5	21.5		66	1191
296(1,M8)	Serum_2_155	9397	3500	5242	7639	13070		7856	1553
298(1,M10)	Serum_2_156	1125	28.5	4849	43	71		295.5	1345
300(1,M12)	Serum_2_157	547	24	5861	24	47.5		58	993
302(1,M14)	Serum_2_158	608	23032	4590	34157.5	23731		19705	849
304(1,M16)	Serum_2_159	498	38.5	2857	16	38		92	1240
306(1,M18)	Serum_2_160	21449	9636.5	5967	17908	27689		20290.5	1046
308(1,M20)	Serum_2_161	218	55.5	6127	51	69.5		85.5	1487
310(1,M22)	Serum_2_162	30154.5	10642.5	6141.5	18765	28709.5		19660	963
312(1,M24)	Serum_2_163	115.5	56.5	6231	35	25		291	984
338(1,O2)	Serum_2_164	246	24.5	2139	33	36		87	1248
340(1,O4)	Serum_2_165	161	27	6896	17	65		69.5	1098
342(1,O6)	Serum_2_166	755	41	6488	31	37		184	1315
344(1,O8)	Serum_2_167	23571	2849	4927.5	5833	7921		6229.5	1244
346(1,O10)	Serum_2_168	22997.5	20646	5501	35511	32965		27413	1175
348(1,O12)	Serum_2_169	23330	11810	6302	17386	25073		17853	1351
350(1,O14)	Serum_2_170	1107.5	24	4988	17	60		80.5	1216
352(1,O16)	Serum_2_171	279	25	5578.5	38.5	147		1862	1038
354(1,O18)	Serum_2_172	623	52	7467	212.5	1035.5		1115	1047
356(1,O20)	Serum_2_173	623	36.5	6319	148	500		258	1331
358(1,O22)	Serum_2_174	23157.5	6232	5683	14671	21082		13629.5	1367
18(1,A18)	Serum_2_88	636	31680	9098	39204	30739.5		26083	776
20(1,A20)	Serum_2_89	218.5	31726	5548.5	41728	42519.5		34364	885
22(1,A22)	Serum_2_90	22458	9416	5536	16946	18880		18313.5	953
24(1,A24)	Serum_2_91	210	25.5	6929	47	30		76	921
50(1,C2)	Serum_2_92	14171	2709	4404	8866	21954		10539	1177
52(1,C4)	Serum_2_93	2022	43	6430	64	52.5		118	1356
54(1,C6)	Serum_2_94	239	24.5	3263.5	51	162.5		129.5	929
56(1,C8)	Serum_2_95	409	27	3750.5	71.5	67.5		84	1125
58(1,C10)	Serum_2_96	7707.5	33859	5477	32816	31244		33366	821
60(1,C12)	Serum_2_97	588	26266	4799	36899	36589.5		29673	1151
62(1,C14)	Serum_2_98	1502.5	37	7825	45	117.5		1460.5	1190
64(1,C16)	Serum_2_99	1121	26002.5	4082.5	31336	29776		21643.5	1132
16(1,A16)	Serum_2_BG	24	22	56	13	11		8.5	798
360(1,O24)	Serum_2_BG	24	9	26	8	16		15	1141
12(1,A12)	Serum_2_NC	408	29	8926	16	304.5		1143	1050
14(1,A14)	Serum_2_PC	16845	11006	18294.5	24649.5	32781		22561.5	1342
41(1,B17)	Serum_3_175	271	22	7867	29	38.5		49.5	866
43(1,B19)	Serum_3_176	1179.5	22297.5	4797	34158	32483		30396	874
45(1,B21)	Serum_3_177	17775.5	4851.5	5834	10186.5	25199.5		14230.5	1348
47(1,B23)	Serum_3_178	18316	3972	6308	9279	17918		9793.5	965
73(1,D1)	Serum_3_179	22745	2640	15167	9043	19270		8056	783
75(1,D3)	Serum_3_180	275	26473	4276	33125	18615.5		17496	1059
77(1,D5)	Serum_3_181	74.5	24	1994	33	36		55	1120
79(1,D7)	Serum_3_182	13041	4068	3018	11024.5	18421		10101	875
81(1,D9)	Serum_3_183	2622	36	4925	152	324.5		992	1370
83(1,D11)	Serum_3_184	622	57	7573.5	77	68.5		937	1161
85(1,D13)	Serum_3_185	103	19637	3131.5	24064	13079		14561.5	1056
87(1,D15)	Serum_3_186	301.5	54	5658	24	85		140	1137
89(1,D17)	Serum_3_187	1172	51	6611.5	43	107.5		163.5	1008
91(1,D19)	Serum_3_188	291.5	29	5395.5	55.5	51		60	1298
93(1,D21)	Serum_3_189	688	104	6126.5	49.5	137		208.5	931
95(1,D23)	Serum_3_190	480	39	5641.5	37.5	42		318	1164
121(1,F1)	Serum_3_191	431.5	31	6735	43	88.5		88	1153
123(1,F3)	Serum_3_192	31175.5	26909	5945	38470	31462.5		31955.5	1220
125(1,F5)	Serum_3_193	21105	3230.5	14421	7499	16671.5		9386	1345
127(1,F7)	Serum_3_194	16773.5	34616.5	4114	39388	24190.5		23559	962
129(1,F9)	Serum_3_195	27528	11080	6590.5	18053.5	24752		19120.5	1314
131(1,F11)	Serum_3_196	26794	1973	6399	4903	8595		5702.5	1002
133(1,F13)	Serum_3_197	1193.5	35	8338.5	114	319		121	1014
39(1,B15)	Serum_3_BG	20	10	32	8.5	16		12	1179
135(1,F15)	Serum_3_BG	23	7.5	29.5	11	10		7	822
35(1,B11)	Serum_3_NC	442	25	8603	33	395		1317	1022
37(1,B13)	Serum_3_PC	13913	7864.5	12628.5	17249	25807.5		18811	1143
2(1,A2)	Saliva_1_NC	238	31	4654	17.5	69	28149	211.5	762
10(1,A10)	Saliva_1_10	205	49	4841	49	53	28930	334	787
12(1,A12)	Saliva_1_11	207	86	4684	170.5	198	28356	300	746
14(1,A14)	Saliva_1_21	357	57	4524.5	100	153	28677	245.5	631
16(1,A16)	Saliva_1_27	423	191	5486	305	397	28160.5	467	671
18(1,A18)	Saliva_1_30	383.5	46	5782.5	59	50	28447	274.5	723
20(1,A20)	Saliva_1_32	273.5	62	4965	62	92	27965	260	775
22(1,A22)	Saliva_1_38	260.5	95.5	5857	151	219.5	26909	385	842
24(1,A24)	Saliva_1_41	295	46.5	6078	85	87	27644	221.5	806
8(1,A8)	Saliva_1_9	199	50	4840	30	41	27517.5	196	733
6(1,A6)	Saliva_1_BG	64	36	63	105	212	17771	109	748
50(1,C2)	Saliva_1_BG	21	10	16.5	18.5	9	380	20	1075
4(1,A4)	Saliva_1_PC	6691	3860	4155	11704.5	19906	28045.5	10273	661

## Sheet: Lab_B_Performing_Lab_A
Location	Sample	10_SARS_N	03_Sino_RBD	06_MtSin_WS	04_MtSin_RBD	12_OC43	19_IgG	13_HKU1	17_RSV2	01_Gen_N	21_IgM	18_RSV_R	20_IgA	02_NAC_N	16_MERS	14_NL63	15_SARS_RBD	07_ECD	05_Gen_RBD	11_229E	BSA	Total Events
107(1,E11)	Saliva_34	3383	28801	34991.5	26078	1341	12714	1793.5	15312.5	366	755.5	16075	1726.5	4060	583	3267.5	18962	40136.5	28530	7095	820.5	2642
97(1,E1)	DBS_4	1437.5	496.5	146	383.5	4406.5	15599	3567	32516	88	1057.5	33778	1122	1899.5	483	6716.5	984	811.5	697	14028.5	655.5	2560
99(1,E3)	DBS_6	2533	21160	25001.5	18525.5	3655	12721	1597	26347	137.5	1023	25858.5	1126	2857	513.5	3534.5	7330	24486.5	20936	5583.5	635.5	2980
101(1,E5)	DBS_10	599	221	784	221	1116.5	17825	1962	13832	71.5	1351	14506	1114	715.5	516.5	1156.5	777	369	339	4380	177.5	2920
103(1,E7)	DBS_17	1348	941.5	211	473.5	2576	18938.5	6043	26672	105.5	1711.5	26612	1496	4250.5	667.5	4477.5	1138	717	712	11456.5	459	3024
105(1,E9)	DBS_20	14730.5	34935	35228.5	34190	4096.5	18057.5	4427	25489	7272.5	1748.5	26287	2259	13622	524.5	4853.5	31048	49868	34803	11708.5	1782.5	2515
107(1,E11)	DBS_26	827.5	305	130	297	374.5	18637	4257	16533	54.5	1092.5	18252	1240	1112.5	445.5	1644	569	249.5	446.5	5523.5	307.5	2912
109(1,E13)	DBS_28	1491.5	432	176	329	439	21141	4428	21709	91.5	1872.5	22345	1577	1609.5	410	8834.5	1026.5	378	614	10522	452.5	2637
111(1,E15)	DBS_31	3255	24755	28561	22108	3230	17732	4582	34324	60.5	1208.5	33894	1463.5	3237.5	505.5	8080.5	15628	30991	24692.5	19609.5	1087.5	2705
113(1,E17)	DBS_34	3671.5	30019	29906	29123.5	2105	12290	3039	19065	218.5	1216	19759.5	1494	3984.5	670.5	5920.5	28370	40313	29191	10518	1296	2849
115(1,E19)	DBS_35	14001	3119	5534.5	2276	800	16759	1850	10772	7230	1008.5	10695	941	14441	389.5	4521.5	1806	12124.5	2489.5	8283.5	227.5	2710
117(1,E21)	DBS_37	1891.5	496	188	401	3845	17767	4740	24816	521.5	1383.5	25452.5	1475	1882.5	293.5	13252.5	955	403	743	5642	616.5	3048
119(1,E23)	DBS_39	6193.5	26100	30613	24752	2506	19263	1749	17825	2923.5	1208	20142	1394	6592	292	2515.5	14651	37299	26362	5338.5	685.5	3165
145(1,G1)	DBS_42	11631.5	26610	25964	24219	1550	14787.5	555	17593	6048.5	919.5	17440.5	1235.5	11508.5	852.5	3715.5	13661.5	32498	26489.5	6773.5	809	2980
147(1,G3)	DBS_43	10023.5	3549	4208	2526	1477.5	18706	2009	14287	5000.5	784	15382	891	10258	209	1994.5	1110	14554.5	3234	4845	344.5	2939
149(1,G5)	DBS_45	1941.5	8348	13934	6662	6215.5	15924	8213	18300	97	1173.5	20142	1163	2021.5	248.5	3459.5	3047	13941.5	8708.5	8754.5	405.5	2865
151(1,G7)	DBS_46	2660.5	23479	31924	21343	1875	17210.5	3316	37409	30	773	35505.5	996	2863	286.5	5363.5	16288.5	32104	23695	11612	767.5	2750
153(1,G9)	DBS_48	12817	4471	5140	3617.5	1275.5	19843	7817	33327	8051.5	1258.5	34381	1241	11212.5	436.5	4733.5	2856	13215.5	4291	6745	802.5	2820
155(1,G11)	DBS_49	2618	24198.5	28642.5	22015.5	1909.5	19147	1385.5	21361	145	1058.5	22264	1081	2830.5	302.5	3219	13583	31269	24947	6526.5	483	2703
157(1,G13)	DBS_52	1522	361	154	331	3389.5	19124	2560	29223	200	1458.5	30230	1287	1859	396	5207.5	1088	649	509.5	10074.5	389.5	3081
159(1,G15)	DBS_54	8518	2368	3499	1575	2563	20237	7517.5	24677	4787.5	1432.5	27540	1279	8331.5	987.5	9465.5	1065	9503	2085	5971	563	2815
161(1,G17)	DBS_55	924.5	278	109.5	273	1570	19982	4256	18682.5	97.5	1792.5	21928	1483	1100	315.5	4755	304	185	358	7236.5	261	2823
163(1,G19)	DBS_57	10337.5	1372	2592.5	1015	1220.5	18753	891	19228	6169	973.5	18565	930	10782.5	219.5	1588.5	858	9854.5	1545	3779.5	414	2595
165(1,G21)	DBS_60	1756	598	174	524	5825.5	16527	11098.5	26741.5	93.5	1873.5	26287	1788	1633	422.5	3769	3509	1074.5	827.5	11530.5	801.5	2908
167(1,G23)	DBS_69	7995.5	3521.5	3947	2668	3609	18637	3315.5	37177	3939.5	1246.5	35273.5	1350.5	9203	445.5	7120.5	2835.5	8415.5	3272	12143	735.5	3027
193(1,I1)	DBS_76	3424.5	27143.5	27552.5	24103	2013.5	16155.5	3457	26092	439.5	1262	27064.5	1268.5	3645.5	362.5	2832.5	22120	33646	26223	10825	637.5	2709
195(1,I3)	DBS_77	1425.5	406.5	251	384.5	5786.5	18184.5	8256	18021.5	123.5	1593	18391.5	1652	1377.5	228.5	3632.5	1490	605	566.5	8807.5	374	2564
197(1,I5)	DBS_81	572.5	160.5	95	169.5	411.5	19483.5	1054.5	10306	55.5	1657	11356.5	1411	661.5	194.5	1914.5	440.5	270.5	222	3609.5	162.5	2756
199(1,I7)	DBS_96	6181.5	30065	32851.5	28439	3129	15494.5	2565	33083.5	1549.5	1354	34149	1439	6994.5	424	6705.5	19812	38296	32136	10144.5	1071.5	2606
201(1,I9)	DBS_97	2560.5	17763	21430.5	14478	5206	19599.5	3883	33118.5	60.5	1392.5	32595	1326	2780.5	888.5	2816.5	9026	23210.5	18013.5	11933	734.5	2562
203(1,I11)	DBS_99	2628.5	26784	28306	23963	1278	19147	2264	18625	248.5	1485	19470	1417	2981.5	177.5	2431.5	11428.5	30388	24982	4742.5	451.5	2803
205(1,I13)	DBS_100	19531.5	6040	7378.5	3690	1661	19495	2304	41386	10970.5	1356	40851	1464.5	17753	410.5	2920.5	1023	13034	5384.5	5615.5	988	2727
207(1,I15)	DBS_103	21502.5	5012	6669	3612	2498.5	20353	977	26115	14257.5	1440.5	27470	1533.5	22634.5	1521.5	6830.5	2365	10707	4550	10266.5	728	2977
209(1,I17)	DBS_106	1522	574	214	466	2206.5	16666	8401	30684	76.5	2299.5	30148.5	1673	1969.5	358.5	8711.5	646	429	835.5	3749	767	2755
211(1,I19)	DBS_119	23427.5	5686	6922.5	4475.5	7180	19982	20906.5	32098	16462.5	1963.5	32502.5	2162	22518.5	450.5	8001.5	2011	19883	5533	6181.5	1435	2844
213(1,I21)	DBS_120	28123.5	10462	13129	8587.5	1586	17686	4769	22984	19901	1926	21881	2127.5	28907	617.5	5542	4423	23663	10381	9214.5	1124.5	2743
215(1,I23)	DBS_121	19033.5	4622	8099	3694.5	918	21060	2194	11545.5	10198.5	1283.5	12928	1172	20732.5	468.5	5312.5	2134	16709	3984.5	9858.5	284	2828
241(1,K1)	DBS_126	2086.5	408	141	367	2013.5	17918	1136	20434	301.5	1451.5	21800	1384.5	1791.5	371.5	2542.5	995	440	569	19864.5	551	2840
243(1,K3)	DBS_129	1316.5	9907	14337.5	8177.5	561	18683	1302	19552	33.5	520.5	21649.5	670	1528.5	177.5	1710.5	2841	13755	10097	4369	288.5	2964
245(1,K5)	DBS_130	2434	21659	26080	18908	1707	13939	4113	24701	64.5	977.5	23087	1132.5	2961.5	494	4022	11473	28255	21086.5	5421.5	702	3049
247(1,K7)	DBS_149	1848.5	483.5	149	405	4213	16897.5	4867	27831	81.5	1452.5	29151.5	1482	1687.5	671	5712.5	1218.5	535	717	14083.5	656	2843
249(1,K9)	DBS_151	10404.5	10021	15347.5	8392	5669.5	15692	994	36759	4928.5	1220	34844.5	1292	11130.5	584	4634.5	2188	23895	8591	6158	757.5	2954
251(1,K11)	DBS_154	1767.5	255	90.5	223	5312	17813.5	2645	12855.5	152.5	1349.5	13659	1153	1289.5	719.5	8339.5	1139	462	344.5	16370.5	253.5	2956
253(1,K13)	DBS_155	4668.5	2464	2531	2181	1565	8053	922	6777	2349.5	768	6774	555.5	4189.5	127.5	2558	1144.5	4653	2059	7221.5	180	2965
255(1,K15)	DBS_157	1371	225.5	115	220	914	18382	4621.5	18231	369.5	1355.5	18832	1038	1444.5	234.5	5324.5	780.5	334	316	14667.5	214.5	2534
257(1,K17)	DBS_159	576	142.5	124	155	3217	17883	4268	7662	56	1380.5	8159	1262	929.5	241	2688.5	980	410	203.5	4383	84.5	2633
259(1,K19)	DBS_166	1972.5	441	143	353	1064	17964	1859	27460	117.5	11924.5	26878.5	2344.5	2449.5	403.5	2548	873	348	670	2789.5	641.5	3326
261(1,K21)	DBS_168	29677.5	16366	20282.5	13973	1326	12352.5	1604.5	21663	17315.5	1433.5	24049.5	1358	26251.5	259	2871.5	4559	30481	15803.5	5186	665.5	3224
263(1,K23)	DBS_173	1547.5	383	259	353.5	2639.5	17605	5120	24979	168.5	1479	25650	1473	1562.5	2776.5	8126.5	1012	487	533	8999.5	494.5	2951
289(1,M1)	DBS_178	9893.5	2585	6184.5	1719	1477	20492	3023.5	13179	6392.5	1043.5	14988.5	973	10002.5	348.5	1778.5	1569.5	9200	2231	2138.5	269.5	2804
291(1,M3)	DBS_184	2732	751	175	513	4574	18718	8138.5	38939	227.5	1538.5	37975.5	1493	1942	425.5	5789.5	1905.5	755	887	7710	747.5	2755
293(1,M5)	DBS_185	2739.5	28929.5	32689	27303	3255	15877	4770	23471.5	84	1395	21765	1304	3197	268.5	5897.5	17563	36626	28913	11122.5	718.5	2748
295(1,M7)	DBS_194	14395	28303	32503	25853.5	1703	12965	521	33199.5	9268.5	1166.5	30311	1484	12464.5	537.5	6261.5	21668	38759.5	30072	6173.5	1274.5	3334
67(1,C19)	Saliva_4	2434	724.5	188	632	6866	11414.5	6580	37146	188	2183.5	36037.5	1338.5	3027	790.5	10594.5	2208	1177.5	1095	20228	941	2617
69(1,C21)	Saliva_6	3099	22279	26144.5	19970	5048	8407	3485.5	30606	150	2043	29127	1522.5	3668	812	5414.5	12948	30252.5	19377	10719.5	868	2699
71(1,C23)	Saliva_10	2063	977.5	2346	906	2661	10152.5	5310	24878	325	1613.5	24303	971	2524.5	1251.5	4744.5	2498.5	2116.5	1053.5	10824	566.5	3023
97(1,E1)	Saliva_17	2282.5	1400	302	765.5	4018	12138	7420	35302	324	1542	34113	1347.5	10137.5	2076	7137.5	2881.5	1260	1119	15543.5	723.5	2871
99(1,E3)	Saliva_20	10960.5	33387	35525	32469	3139	13471	3002.5	24484	4427	2035.5	26228	1740	11293	590.5	3948.5	29679	45569.5	32966	10093	1371.5	2766
101(1,E5)	Saliva_26	1545	535	208	442	1194.5	11697.5	6133	25806	256	1687.5	25973	1340.5	2171	981.5	3278	1338	566	709	9132	582	2948
103(1,E7)	Saliva_28	2036	531	145.5	417	1054	13784.5	4849	26339	216.5	1895.5	26611	1542.5	2093.5	543	8958	1892	539.5	690.5	11486	597.5	2998
105(1,E9)	Saliva_31	3242	21165	25367.5	18682.5	2477	12451	3589.5	32902	292	1409.5	31052	1126.5	3681.5	493	6496.5	15950.5	28432.5	20026	16478	817.5	2730
109(1,E13)	Saliva_35	17523.5	17177	24695	14883	2623.5	14399	4244	22048.5	6015	1957	22819	1437.5	19395.5	1229	8001.5	12028	32606	17290	14131	798	2857
111(1,E15)	Saliva_37	3215	981	491	739	8805.5	7253	8983.5	32438	681	1517.5	30333	1160.5	3466	575	18864.5	2697	1148	1311	14463.5	959	2690
113(1,E17)	Saliva_39	6800	24910.5	30272	23332	2998	12984	2793	24287	2298	2100	25045	1442	7482	450	3774.5	17098	37894	23760	8446.5	883	2767
115(1,E19)	Saliva_42	17767	27079	29646	27089	3995	11883	3028	31163	9063	2450.5	27723.5	1817	18537.5	2343	8822	26641	39331	26426.5	16218	1385	2738
117(1,E21)	Saliva_43	15384	5416	9438	4759.5	3236	12601.5	4725	25353.5	6009	2084.5	25126.5	1401.5	14926	783.5	4739.5	3765.5	22959	5600	10699	715.5	2786
119(1,E23)	Saliva_45	3145	9158	16377	7098	7161	13912	9499	24345	244.5	1416.5	25498	1216	3053	690.5	5552	5711	16206	8815.5	12740	755	2725
145(1,G1)	Saliva_46	2290	15158	19164	13973	1501	4311.5	2170	25724.5	68	664.5	26680.5	970.5	2341	257	3354.5	11411	22009	13641.5	8140.5	554	2524
147(1,G3)	Saliva_48	7867	3210.5	3739	2459	1653	7609	6872	25133	4200	1177.5	26947	1146.5	6985	462.5	4889.5	3033	10570.5	2772.5	7755.5	737	3053
149(1,G5)	Saliva_49	2588	17675.5	23269	15000	2040	7046	2049	20634	139.5	1046	20152	1046.5	2945	416	3738.5	13467	24165	17579.5	6963	421	2734
151(1,G7)	Saliva_52	1159.5	250	73	220	1804.5	12915	1764	20762	156	877.5	22773	950.5	1443.5	334.5	3196	954	385.5	338.5	6599.5	275	3017
153(1,G9)	Saliva_54	5053	1487.5	2031	994	1871	11825	4730	21075	2470	1029.5	21787	931.5	5008	793	6110.5	1116	5986	1233	4983	431	2739
155(1,G11)	Saliva_55	1203	344	112	291	2094	10535	4025	18617	206	1212.5	20535	1081.5	1603	511.5	4565.5	876	336.5	463	8049	369	2642
157(1,G13)	Saliva_57	7328	1059	1841	800	1268	11941	1431.5	18663	4319	875	19897.5	871.5	7671.5	295	2097.5	1166	7544	1140	4551.5	417	2845
159(1,G15)	Saliva_60	1718	587.5	129	535	6102.5	10538.5	8475	24159	163	1248	25103.5	1373.5	1970	595	4255	5130	1064.5	779.5	10439.5	740	2774
161(1,G17)	Saliva_69	7663	3553.5	3986	2859	5456.5	13773	4656	35314	3332	1238.5	35110	1187	8610	706.5	8369.5	4003	9126.5	3218.5	14147	858	2948
163(1,G19)	Saliva_76	4209.5	27450	31432	24747	3409	13124	4836.5	28426	469	1354.5	29799	1499.5	4174	582	4303.5	26026	36270.5	27818	13014	910	2764
165(1,G21)	Saliva_77	2091	486.5	162	432	6798.5	12126	8955	22501	227	1410.5	24291.5	1101.5	1993	601	5036.5	2438.5	741	673	11726	589	2927
167(1,G23)	Saliva_81	1172	287	81	257	1562	11022	2611	17422.5	156.5	1224	18691.5	1168.5	1712	446.5	3463.5	1103	430	416	6389	347	2848
193(1,I1)	Saliva_96	4699	22047	24405	19923	3484.5	4678.5	3193	25249	1029.5	951.5	31724	1128	5461	614	5900.5	17028.5	30438	18983	10912.5	936	3235
195(1,I3)	Saliva_97	3194	17501	20915	12623	6798.5	10058	4769	31858	151.5	1274	32698.5	1019	3753	1489	4823.5	12500	23655	16020.5	13982	918	2943
197(1,I5)	Saliva_99	3043	25154	26446	23552.5	2629.5	10806	4228	22281	225	1421.5	23758.5	1169.5	4242	376.5	4341.5	15548	30160	22948	8294	658.5	2925
199(1,I7)	Saliva_100	19761	6787	8629	4427.5	2598	14793	3700	42143	10239	1214.5	38890	1538.5	16883.5	801	4952	2037.5	15510	5603.5	8375	996	2843
201(1,I9)	Saliva_103	21987.5	6320	8562	4846	4487.5	14840	3150.5	32264	13943	1453	31724.5	1474.5	21888.5	2376	9663	4274	14645	6004.5	15412.5	885	2881
203(1,I11)	Saliva_106	2117	708	316	609	3241.5	15443	8748	34084.5	252	1887.5	32025.5	1737	2617.5	579	9925.5	1479	729.5	955	7338	836	2793
205(1,I13)	Saliva_119	21060	6335	8767.5	5196	9480.5	15048	21115	34803	14492	2062.5	35736	2107	20879.5	811.5	10363.5	3711	21568	6320	9654	1613.5	3179
207(1,I15)	Saliva_120	28225	11238.5	16190	10112	3158	14492	6768	28704	19593	1791.5	27527	1996	29935.5	1480	8384.5	7313	29476	10817.5	12815	1352	3005
209(1,I17)	Saliva_121	17013	4479.5	7814.5	3710	2043	12706.5	3403	18153	7485	1405.5	20106	1232	17274	748	6537.5	3268.5	17405.5	3822	12040	483.5	2881
211(1,I19)	Saliva_126	2740	588	157	461	3120.5	13471	2799	23602.5	367	1540	24801.5	1216.5	2406.5	514	4723	1974	681	732.5	20843	705	2824
213(1,I21)	Saliva_129	1936	10166	16129	8669	1756	14364	3208	24275	105	870.5	27179	1062.5	2307	600.5	3375.5	4966	15060.5	10875.5	7667	430	2722
215(1,I23)	Saliva_130	3135	21490	26191	19320.5	3148	9706.5	6352	27475	147	1113.5	27272	1023	3571.5	643	5376.5	17724.5	29070	21325	7904	842	2597
241(1,K1)	Saliva_149	2068	499	139	424	3765.5	14098	4852.5	26072.5	206	1562	27411	1364.5	2307.5	928	6110.5	1654.5	626	697	13146	618	2894
243(1,K3)	Saliva_151	10027	9728	17656.5	8803	7439	11859.5	3110	36728	4716	1707.5	34680.5	1809	11240	906	7103.5	3920	25614.5	8775	10423	998.5	2866
245(1,K5)	Saliva_154	3434	498	146	394	6906	12892	4872	21492.5	344.5	1319.5	22773	1514.5	2494	1973	10840	2368	790	636	19961.5	556.5	2835
247(1,K7)	Saliva_155	7349	4071	5094.5	3488	4498	15489	3884.5	19486.5	3902.5	1042.5	20268	1106	7175	480	6564.5	3217	10769.5	3722	14044	475.5	2707
249(1,K9)	Saliva_157	1931	409	112	357	2473	16184.5	6905	25736	423	1356.5	25868.5	1274.5	2193	513.5	8341	1846	604	601	18025	451.5	3015
251(1,K11)	Saliva_159	1383	301	122.5	263	5010.5	15315	6804	18315.5	194	1507.5	20001.5	1334.5	2077	532	5272.5	2158	724	412	8847	352	2699
253(1,K13)	Saliva_166	2659	537	151.5	484	2135	16788	3373	28635	384	16550.5	28292	3051.5	3343.5	621	4150	1765.5	605.5	722.5	6774	712	2947
255(1,K15)	Saliva_168	36713	20771	27002	18833	2598.5	15187	3481	28635	20579	2270	31086.5	2025.5	29646	672	5624	9741	39563	20861	10409.5	1090	3196
257(1,K17)	Saliva_173	2314	555	356.5	534	4014.5	12289	6914.5	27684	249	1603.5	29823	1536.5	2427	3731	9900.5	1830	728	803	13198	622	2671
259(1,K19)	Saliva_178	11510	3339	7871	2811	3273	14747	5496.5	22745	7042	1872.5	24952.5	1463.5	11561	874	4468.5	3593	13400	3344	7014.5	638.5	2997
261(1,K21)	Saliva_184	3031	933	166	622	4882.5	15338.5	7762	35476	495	2492	35295	2092.5	2777	671	6687.5	2576	923	1103.5	10232	784	2845
263(1,K23)	Saliva_185	3870	28633	31153.5	25558.5	4857.5	12938	7191.5	28681	229	1531.5	28454.5	1531.5	4399.5	480	8372	22698.5	38775	27192	14010	1071	2699
289(1,M1)	Saliva_194	15611.5	33247	36649	31101	3493	14353	2415	38143	8348.5	2000.5	36779.5	2169.5	12170	900	8265.5	29470	46219	33013	10496	1724	2858
67(1,C19)	Serum_4	1384	342	75.5	276	3530	14699	2285	25959	77	614	27299.5	805.5	1836.5	446	5777.5	847	453	455	10769	424.5	2752
69(1,C21)	Serum_6	2466	21594.5	28044	18598	3636	17616	1197	23249	68.5	15490.5	26071	12805	2782	594.5	3368.5	9404.5	29042	19442	5393.5	515	2847
71(1,C23)	Serum_10	414	87	609	115	622	16215	1117	8791	59.5	668.5	9497	725.5	739.5	333.5	914	673	201	162	2976	96	2564
97(1,E1)	Serum_17	1592	831	178.5	484.5	2572	15169.5	5389	23111	164	1099.5	23935	1094	7023.5	1558	4919	1515	693	715.5	11561	424.5	2563
99(1,E3)	Serum_20	10555.5	36628	40873.5	36744	2846	16330	2158	20033	4318	1207.5	21063.5	1447	10085	504.5	3409	31888	52954	38622	9290	1355	2772
101(1,E5)	Serum_26	626.5	148	36.5	153	240	15261.5	2267	11096	44	616.5	12151	873	812	390.5	982.5	432	133.5	254	3625	194.5	2774
103(1,E7)	Serum_28	1954	470	126.5	338.5	513	16100	5059.5	19849	180	1374.5	20857	1205	1751	545.5	9286.5	1706.5	446	592.5	11975	496	2902
105(1,E9)	Serum_31	2808.5	23650	29445.5	19631	2246	16215	2794	28784	62	756	28000	969	3354	414.5	5602.5	16891	31362	23668	15929	754	2627
107(1,E11)	Serum_34	2311.5	29530	35291.5	26040	631	15927.5	737	6049	59	479.5	6336.5	776	2722.5	396.5	2205.5	16740	40527	28492	5211	534	2633
109(1,E13)	Serum_35	14509	2864	5584.5	1896	867	16651	1719	9407	5959	648	9992.5	666	14125	610	4817.5	2435	14095	2243	9568	215	2741
111(1,E15)	Serum_37	1355.5	297.5	85.5	247	2690	17225	2950	18080	260.5	787.5	19467	1071	1544	281.5	10372.5	800	263	431	4558	413.5	2616
113(1,E17)	Serum_39	9230	32126	40069.5	30680	4765	16835	3277	25201	3655.5	1273.5	25382	1337.5	9030	592.5	4753.5	25066	48061	33189.5	10200	1095.5	2879
115(1,E19)	Serum_42	11264.5	30231	36061	29003	1805	16307	575	18126	5356.5	1163.5	17307.5	1202.5	12206	1167.5	4430.5	18956	40711	30777.5	7725	780.5	3041
117(1,E21)	Serum_43	11812	4299	6526.5	3588	2166	16973	2686.5	16065	5705	701.5	17882.5	791	11605	558.5	3013.5	2545	21381.5	4472	6747	405	2611
119(1,E23)	Serum_45	2506	10207	19534	8278	7422.5	16605	8924	18780.5	157	895.5	19811.5	879	2701.5	697	4317.5	5407	19027	11040	11626	472	2754
145(1,G1)	Serum_46	3471	26062	36393.5	22640	2358	16077	3727	39121	37	701.5	39807	837	3788	319.5	6302.5	22310	37495	24908	12123	841	2856
147(1,G3)	Serum_48	7717	2758	3425.5	1899	921	15870	5423	26154.5	4399	811.5	25600	783.5	6718.5	417	3069.5	2619	10609	2579	5293	545	2793
149(1,G5)	Serum_49	3054	24592	32580.5	23375	2206	15789.5	1665	21881.5	396	882	22223.5	867	3811	465.5	3466.5	18175	34050	24771	7168	553	2925
151(1,G7)	Serum_52	1680	327.5	101	288	3348	16892.5	2709	28647	169	968.5	30137	870	2304	705.5	5614.5	1316.5	574	463	11039	387	2751
153(1,G9)	Serum_54	5239.5	1769	2723.5	1124	1941.5	16031	4766.5	18494	2237	584.5	21833	623	5216	845.5	7118.5	989	8093.5	1329.5	4567	381	2831
155(1,G11)	Serum_55	1092	492.5	581.5	431.5	1691	17639	3830	17437	179.5	1100.5	19387	1060	1547	504.5	4784.5	676	672.5	644.5	8386	282	2771
157(1,G13)	Serum_57	10114.5	1417	3183.5	1136.5	1303	16559	912	17264.5	5849	612.5	17916.5	712	11218	365	1823.5	1428	13195	1626.5	4885	398	2777
159(1,G15)	Serum_60	2137.5	722	252	638	7787.5	17616	11705	28945	148	1628.5	29172	1581	2426	719	4549.5	5689	1281	940	13022	802	2851
161(1,G17)	Serum_69	6164	2410.5	2753.5	1651	2799	17639	1953	32069	2427	725	31262	796	7026	475.5	5143.5	2764	7040.5	2308	9789	542	2747
163(1,G19)	Serum_76	4187	33298	38725	30553.5	3044	17719.5	4708	29439	508	5741	29953	4883	4804.5	618	3837.5	31682	43605	32603	14207	938	2838
165(1,G21)	Serum_77	2358	487.5	189.5	488.5	8708	16720	10908	22353	255	1202.5	22671	1015.5	2123.5	837.5	5572.5	2584	827.5	676.5	13926	572.5	2971
167(1,G23)	Serum_81	644.5	152	49.5	140.5	533	17938	1119	9925	104	2140.5	10519	1659	882	330.5	2247	614	279.5	219	4573	190.5	2742
193(1,I1)	Serum_96	5152	31713	36130	30106	2973	15870	1926	30334.5	1094	759.5	30527	1034	6211.5	490.5	4962	20541	42112	31064	9717	840.5	2932
195(1,I3)	Serum_97	3048.5	18757.5	26299	16584.5	5440	17042	3728.5	31334	81	745.5	31629.5	882	3681	1797.5	2789	12141.5	26814	18569	12347	745	3117
197(1,I5)	Serum_99	2060	21767	25115.5	20114	741	14653	1324.5	14642	87	592.5	14409	665	2709.5	156	1653.5	10850.5	26699	19418.5	3561	304.5	2748
199(1,I7)	Serum_100	15278	4525.5	6641.5	2859	1300	14239	1631	35147	7310.5	799.5	35592	894	13309.5	582.5	2432.5	1176.5	12188.5	3897.5	4950	701	2637
201(1,I9)	Serum_103	20900	5316.5	7670.5	3724	3162.5	16375.5	1110	25706	12859.5	1782.5	25795	1550	22469	2010.5	8492.5	3309.5	13565	4795	13011	720	2728
203(1,I11)	Serum_106	1040	272.5	99.5	259.5	937	17157	3364	21618	88.5	888.5	21764.5	1036	1523	230	4490.5	464.5	212	450	2003	359.5	2762
205(1,I13)	Serum_119	18465	4334	6369.5	3729.5	6579	17639	17931	26694	12189	1369	27299.5	1305.5	17335	607.5	6257.5	2512	20141.5	3962	5586.5	1125.5	2785
207(1,I15)	Serum_120	29100	10352	16103.5	7960	1774.5	17685	4657	20952	20042	1452	22028	1546	30704	1195.5	6994.5	6035	29272	10044	10396	883	2512
209(1,I17)	Serum_121	13695	2578	5222.5	1998	517	17892	1114	7028	6056.5	569.5	7811	575	14447	408	3155.5	1785	11544	2305.5	6712	160	2614
211(1,I19)	Serum_126	2389	410	102	357	2498	17294	1140	18632	335	1159.5	19673.5	1051	1900	499.5	3165.5	1620	521	546	22204	551	2696
213(1,I21)	Serum_129	1285	9574.5	15862.5	7962	527	17202	1115	17093	24	359	18927	473	1607	270.5	1626	4230	13998	9075	4188	238	2492
215(1,I23)	Serum_130	3387	26188.5	34073.5	23019.5	1968	16674	4208	24351	59.5	789.5	25382	898	4143.5	685.5	4639.5	16817	37598.5	27160	7322	713	2559
241(1,K1)	Serum_149	915	200	46.5	164	1580	15365	1750	13333	61	648.5	14687	877	1123	447	2386	733	266	306	6728	247	3025
243(1,K3)	Serum_151	10242	9555.5	17008	8025	5833.5	16123	844	35538	4186	2182.5	34409	1973	10947	716	4469	2447.5	26286	7999.5	5925	692.5	2643
245(1,K5)	Serum_154	1727	198	50.5	168	3720	13068	1723	9410	195.5	782.5	10335.5	838	1361	1049.5	6525	1199	369	271	14182	226	2850
247(1,K7)	Serum_155	4364	2210.5	3230.5	1867	2158	15962	1239	6652	2307	497.5	6683	522	4662	309.5	3124	1788	6849.5	2231	8801.5	156.5	2555
249(1,K9)	Serum_157	905	128	26.5	124	565.5	16398.5	2974.5	12413	205	751.5	12537	644	1098	193.5	3927.5	779	246.5	198	11350	142	2889
251(1,K11)	Serum_159	699.5	87	47.5	106	3151	16904	4677.5	6229	97	840.5	7093	830	1080	319	2711	1192	387	162	5025	89.5	2624
253(1,K13)	Serum_166	1293	243	63	217	486.5	16904	767	17977	104	4471.5	18468	1649	1935	280.5	1266.5	748.5	240	372.5	1790	355	2656
255(1,K15)	Serum_168	38839	19630	27424	16906	1371	15686	1690.5	24305	20811.5	1229.5	25634	1263	30543	444.5	3217.5	7394	39643	18316	6675.5	723	2842
257(1,K17)	Serum_173	1062	202	134.5	175	1502	17076.5	2666.5	17047	92.5	858.5	18353	1085.5	1410	2277.5	4957.5	843	327	304	6590	276	2574
259(1,K19)	Serum_178	10078	2749.5	7384	2141	2151	17259.5	3780	14323	6033	696.5	14358	661	10032	712.5	2182	2528	12864	2504.5	3202	329.5	2749
261(1,K21)	Serum_184	1267	265	50.5	196	1524	15939	2541.5	22031	98.5	636	21993.5	848	1496	279.5	2295	1154	381	433	3987.5	265	2765
263(1,K23)	Serum_185	2714.5	28497	36130	25948	2449.5	15319	3231	17116	72	709.5	15773.5	822	3185	380.5	5155.5	17624	39126	28354	9925	523.5	2939
289(1,M1)	Serum_194	10918.5	29645	34142.5	29336.5	1610.5	10966.5	397.5	26304	5279	781.5	26013.5	1030	9376	624	5211.5	24653	44432	28538	6435.5	1185.5	2648

## Sheet: Lab_A_Performing_Lab_B
SampleType	Sample	FLS	RBD	BSA	TRI	IC	N	S1
DBS	4	68	91	36	79	2384.5	99	55
DBS	6	37894	35159	49	40180.5	5651.5	146.5	25703.5
DBS	10	58	110	37.5	75	3537	49	45
DBS	17	111	678	66.5	150	5657	1040.5	74.5
DBS	20	51291	45179	46	53796	4839.5	6889	40698
DBS	26	393.5	402	43	487	5691	49	212
DBS	28	99.5	234.5	49	120.5	5189.5	106.5	59
DBS	31	39778	33482	44	39296	4804	61.5	27576
DBS	34	46706.5	42122	51	49039	4424	310	36664.5
DBS	35	5716	6721	41.5	11495	5389	11417.5	2319.5
DBS	37	75	100.5	43.5	93	5337	124	49
DBS	39	42375	36515	49	44282	4638	2882	29977.5
DBS	42	40652	36205	43	44145	4665	8805.5	30449
DBS	43	5990	6168.5	39	8566	3910.5	7472	2934
DBS	45	15291	13186	58	15313	5110	101.5	8193
DBS	46	40537	35596	34	43639	4138	34	28886
DBS	48	7494.5	8861	56	8503	4680	8661.5	4137
DBS	49	33574	29989	44	33964	3677	106	22095.5
DBS	52	393	469.5	48	447	4769.5	159	231
DBS	54	2930	4141.5	47	4614	4779	4822	1085
DBS	55	132	197	48	145	5918	96	69
DBS	57	2894.5	2437	36	3271	3894.5	8630	1131
DBS	60	97.5	127	41	99	5932.5	71	53
DBS	69	3782.5	4621	38	5567	4095.5	4507.5	2003
DBS	76	43065	38227.5	47	44122	4475	241	31023
DBS	77	453	466.5	57	457.5	5032.5	99.5	237
DBS	81	123	127	45	109	5369	62.5	55
DBS	96	48695	42260	34	49177	4576	2572	36227.5
DBS	97	28621.5	27047	38	28082	3748	110.5	18786.5
DBS	99	35987	35573	53.5	36998	4828	199	25393
DBS	100	9922.5	11847	34.5	15647	4215	14934	4148
DBS	103	4809	6580.5	38.5	7183.5	4611.5	14395	2475
DBS	106	118	170	46.5	162	5784	160	73
DBS	119	7411	7992.5	50	9562.5	3762.5	15051	2787.5
DBS	120	15884.5	17167.5	47	20096.5	5655	27898	9230.5
DBS	121	5532.5	6598	40	10457	4199	13693.5	2486
DBS	126	73.5	118	40	83	5878	234	46
DBS	129	14410	15046.5	29.5	14755	3410	50	9365
DBS	130	39273	33884.5	43	41088	4902	126	26381
DBS	149	146	190	43	195	4865	116	78.5
DBS	151	16880	16639.5	42	23348	2519	6851	6574
DBS	154	97.5	119.5	37	120	4883.5	157	53.5
DBS	155	5074	7168	48	7303	5025	5289	2684
DBS	157	83	123	51.5	107	4404	195.5	61
DBS	159	109	145	45	108	5397.5	264.5	68
DBS	166	86	149	45.5	88	5309	155.5	59
DBS	168	31471.5	28013	48	34838	4838	29219.5	18246
DBS	173	245	281.5	48.5	518	5123.5	233	101
DBS	178	5463	5490.5	41	9992	4713.5	9133.5	2583
DBS	184	124.5	336	46	145	5655	260.5	81
DBS	185	45363	39674.5	52	47385	4890.5	142	32964.5
DBS	194	53337	44880	41	53865	4048.5	6692	40215
Saliva	4	13.5	37	43	17	2300.5	50	27.5
Saliva	6	22819	18545	50	25347	18683	52	13818.5
Saliva	10	13	65	43	17	3193.5	32	15
Saliva	17	22	65	66	26	4754.5	161	26
Saliva	20	44615.5	37044	53	44972	4046.5	1621	35814.5
Saliva	26	14	47	56	60	4670	28	15
Saliva	28	18	97	77.5	28	4511.5	52	17
Saliva	31	30046.5	24163.5	57	31046	3919	35	18545
Saliva	34	43823	36848.5	47	44133.5	3687	83.5	31838.5
Saliva	35	2790	1763	56	5203	4310	2731	728
Saliva	37	12	32	44	15	4345	36	13
Saliva	39	29277	21142	51.5	29070	3500	391	17924
Saliva	42	28311	22222	40	29333.5	3702	1177.5	16707
Saliva	43	3602	2051	48.5	5727	3664	1640	1362
Saliva	45	9607	5623.5	64	9680.5	3992	47.5	4217
Saliva	46	29782	20935	38	31930.5	3264	30	17488
Saliva	48	2973	1661	53.5	3320	3441	970	1120
Saliva	49	22245	16895	35	21900	3261	35.5	12127
Saliva	52	16	55	53	21	3922.5	45.5	14
Saliva	54	1504	926	63	2108	4525.5	763.5	353
Saliva	55	17	50	58	18	5018	35	18.5
Saliva	57	1359	646	46	1504.5	3615	1629	380
Saliva	60	18	47	52	19.5	4654	36	17
Saliva	69	1847.5	1334.5	49	2977	3680	718.5	723.5
Saliva	76	30954	26151	45	31827	3583	57	20912
Saliva	77	45	169	206.5	36	4636	53	33
Saliva	81	49	197	199	20	4355	60	44
Saliva	96	37687	30092.5	181	39629.5	3869	350	24508.5
Saliva	97	20268	14451	185	18959	3197	63	10864.5
Saliva	99	26473	24002.5	204	25105.5	4376	70	16435
Saliva	100	6030.5	3180.5	156	10812	3970	3411	1693.5
Saliva	103	3291	2220	137	5321	5195	4027	1170
Saliva	106	72	300.5	322.5	44	5316	74	74
Saliva	119	3750.5	2313.5	249	4472	3531.5	3679.5	1067
Saliva	120	8837	7166	289.5	10378	5354	8490	4149
Saliva	121	3294	2643	201	6527	5022	3638	1087
Saliva	126	35	161	170.5	20	4996	80.5	29
Saliva	130	24887	16864	149	25485	3879.5	69	13513
Saliva	149	29	121.5	115	21	3166	54	25
Saliva	151	11606	5910.5	143	20119	3142	1597.5	2903
Saliva	154	45	186	180.5	18	4581.5	72	36
Saliva	155	2056.5	1997	185	2953	4347	850	819
Saliva	157	21	91	106.5	17	3989.5	51	19
Saliva	159	44	183	184	19	4574	60	53.5
Saliva	166	56	250	236.5	18.5	4389	54.5	61
Saliva	168	21900	14707	264	25921	4518	9521.5	9662
Saliva	173	53	172	153.5	79	3750	49	42
Saliva	178	2789	1676	162	4884	4676	1774	966
Saliva	184	41	192	199	21	4466	76	47.5
Saliva	185	35538.5	29196.5	246.5	38446	3682	61	21647
Saliva	194	40008	31000	181.5	45259.5	3319	871	27633.5
Serum	4	26	107	98	35	5772	113	98
Serum	6	50211	40479.5	217.5	49660	43834.5	141	38377
Serum	10	35	400	87.5	80.5	5942	53	36
Serum	17	63	363	223	103	8082	857.5	170
Serum	20	57749	39100.5	230	47339	6387.5	13002	46477.5
Serum	26	26	127.5	130	554	7689.5	62	46
Serum	28	73	751.5	316	202	6915.5	153	77
Serum	31	51062	37572	171	46695	6980	89	38824.5
Serum	34	54726.5	39870	171	47661	5661.5	472	44214
Serum	35	13729	11537	74	23049	17025	14889.5	5428
Serum	37	29	176.5	159	83	6703	187	41.5
Serum	39	54417	42237	171.5	52061.5	6906	4478	42053
Serum	42	49890	33137	166	37124.5	14459	16500	41203
Serum	43	22589	16562.5	123.5	28886	6062	13573.5	10895.5
Serum	45	41398.5	31620	344.5	41709	7826.5	201	25875
Serum	46	43558.5	32436.5	68	35400.5	4742	48.5	34631
Serum	48	17557	14205.5	146	19257	5705	8903	8881
Serum	49	55612	41387	129.5	51268	7529	222	43409
Serum	52	42	260	156.5	76	8455	214.5	33
Serum	54	9898	7812	170	12892	6264	6388	3523
Serum	55	44	251	250.5	71	7513	112.5	38.5
Serum	57	9965	6431	116	10579	6096	13082	4078
Serum	60	100	324	269	100.5	7177	79	90
Serum	69	13163	11558	149	17603	6408.5	7028	6492
Serum	76	51452	40399	178	48855.5	13885	314	40652
Serum	77	182	321.5	332	334	7703	168	49
Serum	81	92	125	133.5	78	11998	67	37
Serum	96	53876.5	40778	164	48603	5958	3339	43765.5
Serum	97	50188	40525.5	140	50234	5129	231	37159
Serum	99	51199.5	41306.5	134	49062	5215	143	37940
Serum	100	22428.5	15390	83	31689	4723	14555	9087
Serum	103	18729	18154	145	25335.5	18361	20521	9979
Serum	106	169	231	198.5	415	6362	143	104.5
Serum	119	19441	15443.5	189	21808	4895	18177	7708
Serum	120	34447	26151	191	37365	6179.5	23738	18798
Serum	121	16475	12757.5	78	25898	17259.5	16717.5	7303
Serum	126	39	192	198	20.5	7088.5	294	35
Serum	129	33367	26450	54	35354.5	6933	55	20406
Serum	130	55864	42720	137	52257	7884	154	42605
Serum	149	83	250	184.5	149	7038.5	151	46
Serum	151	33286.5	23968	52	38594.5	15556	8033	12856
Serum	154	69	189	238	28	6048	259	35
Serum	155	12458	12978	139	17534	6426	6586	6753
Serum	157	21	137	148	86	7063	210.5	26
Serum	159	1733	1246.5	129	2043	6105	261	802.5
Serum	166	41	249	148.5	27	6377.5	116	254
Serum	168	44191	32655	159	44282	5696	19165	28208
Serum	173	253	276	192	842	7411	124	87
Serum	178	16768.5	12655	129	24014	6175	11345	8212
Serum	184	66.5	282	171	42	5956	196	84
Serum	185	55726.5	41939	182	52325	6644.5	80	44270.5
Serum	194	55152	40456.5	120	46236	6032	7003	44880
Saliva	129	5	6	19	6	18	14	8

## Sheet: Wash Buffer Data
Sample	Type	Buffer	N	N_NA	NHT	RBD	S1	FLS	TRI	IC
DBS	NC	AB+BSA	145.5	101	52.5	134	87.5	64	83	5903
DBS	NC	AB+BSA	116	93	46	129	53	72	85	6042
DBS	NC	AB+BSA	176.5	99	63	89	76	46.5	65.5	6590
DBS	NC	AB+BSA	97.5	89	43	98	48	51	56	6019
DBS	NC	AB+BSA	124.5	114	66.5	85	66.5	32.5	53	6760
DBS	NC	AB+BSA	150.5	114	53	95	67	43	87	6450
DBS	NC	AB+BSA	127	94	56	100	50.5	47	45	6155
DBS	NC	AB+BSA	104	73	59	78	34.5	62	41	5422.5
DBS	NC	AB+BSA	134.5	89.5	75	68.5	42	69	46	6105
DBS	NC	AB+BSA	110.5	72	46	65	33	26.5	43.5	3934
DBS	NC	AB+BSA	104.5	90	57	79.5	46	40	36	5821.5
DBS	NC	AB+BSA	105.5	83.5	49.5	64.5	44	35	34	5849
DBS	PC	AB+BSA	5403	5338	3177	5351	2448	5054	7241.5	4812
DBS	PC	AB+BSA	4954	4916	2788.5	5523	2136	4483.5	6733	4509
DBS	PC	AB+BSA	4756	4092	2684	4919	2047	4263	6743.5	4689.5
DBS	PC	AB+BSA	4646	4321	2763	5042	2167	4612	6371	4483.5
DBS	PC	AB+BSA	4748.5	4516	2896.5	5589	2118.5	4614.5	7283	4579
DBS	PC	AB+BSA	5513	4987.5	2927	5622.5	2150	5099.5	8155	4731
DBS	PC	AB+BSA	5553.5	4708	2741	5747	2560	5229	8225	4521
DBS	PC	AB+BSA	5597	4679	2691	5357	2148	5062	7672	5055
DBS	PC	AB+BSA	5198.5	4990	3030	5326	2166	4898.5	7687	4598
DBS	PC	AB+BSA	5338.5	4954	2859	5986	2675	4746	8002	4588
DBS	PC	AB+BSA	5019	4925	3144.5	5468	2232.5	4747	7424	4933
DBS	PC	AB+BSA	5354	4844	3099	5374	2184	4730	7282.5	4359
DBS	NC	PBN+PBS	328	214	88	152	50	97.5	105	5911.5
DBS	NC	PBN+PBS	218.5	159	74	82	27	40	44	4183
DBS	NC	PBN+PBS	290	216	101	101	49	51.5	51	6170
DBS	NC	PBN+PBS	276.5	189	96	111	45.5	63.5	59	6299
DBS	NC	PBN+PBS	303	187	96	78	52	41.5	51.5	6263
DBS	NC	PBN+PBS	248.5	183	81	79.5	58.5	35.5	49	5436
DBS	NC	PBN+PBS	263	185.5	94	72	26.5	41.5	38	4937
DBS	NC	PBN+PBS	309.5	212	107	63	35	29.5	51	6809
DBS	NC	PBN+PBS	298	241	121	118	52	45.5	50	6629
DBS	NC	PBN+PBS	331.5	221	119	132	54	74	62	5783
DBS	NC	PBN+PBS	278	189.5	102.5	92	36	33	33	6248.5
DBS	NC	PBN+PBS	284.5	222	93	96	46	47	40	7133
DBS	PC	PBN+PBS	9585	11096	6285	6735	2627	5970	8585	5510
DBS	PC	PBN+PBS	8660.5	10137	5946	6350	2502	5787	8355.5	5376
DBS	PC	PBN+PBS	8781.5	10683	5850.5	6314	2506	5652	8408	5612
DBS	PC	PBN+PBS	8336.5	9434	5318	5858	2054	5111	8023	4987
DBS	PC	PBN+PBS	9822.5	9972.5	5809	6430	2668.5	5859	8819	5508.5
DBS	PC	PBN+PBS	11437.5	12506.5	7095	8267.5	3103.5	6763.5	9780	4713.5
DBS	PC	PBN+PBS	10411	10599	5689	6565	2736	6057.5	8678.5	4325
DBS	PC	PBN+PBS	8768	10496.5	5265.5	6083	2314	5209	7932	5376.5
DBS	PC	PBN+PBS	6921	9544	4836	5359.5	2149	5022	7942.5	4400
DBS	PC	PBN+PBS	8165	9024	5907.5	5599	2487	5077	6775	5184
DBS	PC	PBN+PBS	6538	9136	4745	5206	2149	5120.5	7285	4536
DBS	PC	PBN+PBS	7691.5	8748	4732.5	5116	2156.5	5287	7474	4948
DBS	NC	PBN+BSA	36.5	32.5	23.5	16	20.5	19	16	1347
DBS	NC	PBN+BSA	60	56	31	29	26	17	19	4605
DBS	PC	PBN+BSA	949.5	679.5	361	726	221	855.5	1504	1516
DBS	PC	PBN+BSA	2533	1834.5	1294	1976	675	2008	2986.5	3450
DBS	NC	PBN+BSA	37	38	25	32	13	10	8	2027
DBS	PC	PBN+BSA	620.5	390.5	184	585	123	425	891	829
DBS	NC	PBN+BSA	45	37.5	27	22.5	20	17	17	2033
DBS	NC	PBN+BSA	42.5	36	15	21.5	15.5	8.5	17	1736
DBS	NC	PBN+BSA	33	25	26.5	21.5	13	12	4	1464
DBS	NC	PBN+BSA	34.5	29	28	18	21	12	4	1757
DBS	NC	PBN+BSA	44.5	54	31	22	23	16	10	2661
DBS	NC	PBN+BSA	50.5	47	35	38.5	24	27.5	34	2787
DBS	NC	PBN+BSA	45	52.5	39	30.5	16	28	10.5	2542
DBS	NC	PBN+BSA	30.5	32.5	18	22	7.5	12	10.5	1382
DBS	NC	PBN+BSA	45.5	36	29	23	20	28.5	19	2416
DBS	NC	PBN+BSA	32.5	44	22.5	19	19.5	22.5	20.5	1842
DBS	NC	PBN+BSA	31.5	25.5	18	9.5	18.5	17	12.5	972
DBS	PC	PBN+BSA	884	850	533	1094	334	1037	1908.5	1985.5
DBS	PC	PBN+BSA	539	306.5	221	418.5	120	401	750	620
DBS	PC	PBN+BSA	991	547	297	779.5	183.5	710	1281.5	1101
DBS	PC	PBN+BSA	1098	627	350	840.5	223	712	1189	1497
DBS	PC	PBN+BSA	1936	1429	672.5	1602	479	1873	2628	3695
DBS	PC	PBN+BSA	933	772.5	481.5	1605	296	1072	1683	2442
DBS	PC	PBN+BSA	1231.5	597.5	310.5	922	209	915.5	1399.5	1596.5
DBS	PC	PBN+BSA	1531.5	1363	847	1667	591	1475	2473	3196
DBS	PC	PBN+BSA	1322	790	528	1053	323.5	1175	1720	2510.5
DBS	PC	PBN+BSA	1053	1033.5	514	1450	450	1212	1979	3032
DBS	PC	PBN+BSA	1053.5	765.5	470	1106	307.5	962.5	1631	2043
DBS	NC	PBN+BSA	32	31	19.5	20.5	16	17	14	671.5
DBS	NC	PBN+BSA	43.5	48	30.5	35	8	13.5	15	997
DBS	NC	PBN+BSA	35.5	35	22.5	10	20	9	15	589.5
DBS	NC	PBN+BSA	31.5	27	31.5	21	14.5	29	3	740
DBS	NC	PBN+BSA	49	43	34	28	25	17	10.5	1253
DBS	NC	PBN+BSA	55.5	35	30	31	18	30	4	1125
DBS	NC	PBN+BSA	49	57	40.5	24	26	12	10.5	2342
DBS	NC	PBN+BSA	32	38.5	20	21	18	19	16	719
DBS	NC	PBN+BSA	46	41.5	33	35	11.5	12.5	15.5	726.5
DBS	NC	PBN+BSA	64	43	25	31	13	19.5	14	1007
DBS	NC	PBN+BSA	59	42	21	37.5	8.5	15	12	1446
DBS	PC	PBN+BSA	1284.5	735	538	1456	263	992.5	1808	1036.5
DBS	PC	PBN+BSA	3454.5	1298	1640.5	2221	581	2413	4268	3499
DBS	PC	PBN+BSA	977	559	301	899.5	207.5	735	1411.5	727
DBS	PC	PBN+BSA	1788.5	1064	606	1649	410	1188	2240.5	1539
DBS	PC	PBN+BSA	393.5	246	145	419.5	108	393.5	703	352
DBS	PC	PBN+BSA	480	250	133	414	91.5	428	658	308
DBS	PC	PBN+BSA	557	239	138	402	114	420	734.5	279.5
DBS	PC	PBN+BSA	453.5	223	134.5	446.5	115.5	392	702	392
DBS	PC	PBN+BSA	529	279	181	475	93	421	839	456
DBS	PC	PBN+BSA	391	185	114	406.5	76.5	349	570.5	231
DBS	PC	PBN+BSA	411.5	235	145	376	82.5	377	616	243
Saliva	NC	PBN+PBS	555	555	555	555	555	555	555	555
Saliva	NC	PBN+PBS	616	616	616	616	616	616	616	616
Saliva	NC	PBN+PBS	564.5	564.5	564.5	564.5	564.5	564.5	564.5	564.5
Saliva	NC	PBN+PBS	611	611	611	611	611	611	611	611
Saliva	NC	PBN+PBS	564.5	564.5	564.5	564.5	564.5	564.5	564.5	564.5
Saliva	NC	PBN+PBS	668.5	668.5	668.5	668.5	668.5	668.5	668.5	668.5
Saliva	NC	PBN+PBS	529.5	529.5	529.5	529.5	529.5	529.5	529.5	529.5
Saliva	NC	PBN+PBS	560	560	560	560	560	560	560	560
Saliva	NC	PBN+PBS	576.5	576.5	576.5	576.5	576.5	576.5	576.5	576.5
Saliva	NC	PBN+PBS	508	508	508	508	508	508	508	508
Saliva	NC	PBN+PBS	571.5	571.5	571.5	571.5	571.5	571.5	571.5	571.5
Saliva	NC	PBN+PBS	454	454	454	454	454	454	454	454
Saliva	NC	PBN+PBS	508.5	508.5	508.5	508.5	508.5	508.5	508.5	508.5
Saliva	NC	PBN+PBS	497	497	497	497	497	497	497	497
Saliva	NC	PBN+PBS	535.5	535.5	535.5	535.5	535.5	535.5	535.5	535.5
Saliva	NC	PBN+PBS	508	508	508	508	508	508	508	508
Saliva	NC	PBN+PBS	512	512	512	512	512	512	512	512
Saliva	PC	PBN+PBS	5034	6849	2691	10162.5	3907	9539.5	17411	3533
Saliva	PC	PBN+PBS	5313.5	7110.5	2632	10741.5	3722	11666.5	17894	3766.5
Saliva	PC	PBN+PBS	4957	6498	2576.5	9302.5	4155	11108	16886.5	3364
Saliva	PC	PBN+PBS	4454.5	7335	2402.5	9608	3970	10397.5	16523	3905
Saliva	PC	PBN+PBS	4854	7158	2329	10367	3912	10165	18422	3878
Saliva	PC	PBN+PBS	4629	6127	2486.5	9624.5	3581	9938	16369.5	3947.5
Saliva	PC	PBN+PBS	4682.5	6925	2687.5	10848	4261	12263	18215	3945
Saliva	PC	PBN+PBS	5763	8381	3280	11742.5	4523	13545	19892	4334
Saliva	PC	PBN+PBS	4975.5	7634	2777	11175	4247	11633	18709.5	4140
Saliva	PC	PBN+PBS	5779.5	9176	3052	11192	4598	13538	20064.5	4667.5
Saliva	PC	PBN+PBS	5167	7241	2707	9811	4513	12761	18698	4142
Saliva	PC	PBN+PBS	5343	6822	2912	9725	4662	12197	17228	4447.5
Saliva	PC	PBN+PBS	6500.5	8857	3239	12815.5	5164	13705	19869.5	5109
Saliva	PC	PBN+PBS	6491	8490.5	3409	12251	5092	13174.5	23315	5173
Saliva	PC	PBN+PBS	6618.5	9858	3396	13012	5717	15284	23705	5339
Saliva	PC	PBN+PBS	6859.5	9213	3687	14003	6091	16080	24589.5	5115
Saliva	PC	PBN+PBS	7206	9780.5	3845	14843	6261	16230.5	25795	5967
Saliva	NC	AB+BSA	18	27	15	38	38	25.5	22	1106.5
Saliva	NC	AB+BSA	41	28	28.5	33	40	11.5	22	2107
Saliva	PC	AB+BSA	63	78	55	489.5	148	542.5	1490.5	209
Saliva	PC	AB+BSA	216	117	53	968.5	264.5	1202.5	2888	396
Saliva	NC	AB+BSA	145.5	52.5	63.5	175	284	24	93	5633.5
Saliva	PC	AB+BSA	534.5	664	434.5	6200	1758	7233	13721	2391
Saliva	NC	AB+BSA	22	34	18	20.5	21	9	12.5	410.5
Saliva	NC	AB+BSA	33.5	23	17	40	69	16.5	31	2163
Saliva	NC	AB+BSA	43	42	22.5	49	97	12.5	20	2790.5
Saliva	NC	AB+BSA	30	26	25	33	34	22	23	1663
Saliva	NC	AB+BSA	109	45	64	127	153.5	25	64.5	5051
Saliva	NC	AB+BSA	39.5	40.5	30	55	110	12	26	2786.5
Saliva	NC	AB+BSA	84.5	36	52	151.5	200	23	64	5056
Saliva	NC	AB+BSA	39	40	30	45	68	15	23	2370
Saliva	NC	AB+BSA	43	27.5	29	45.5	73	17	28.5	2095
Saliva	NC	AB+BSA	44	32	34.5	49	60	21	30	2874
Saliva	NC	AB+BSA	80.5	64	37	94	146.5	25	68.5	4700
Saliva	PC	AB+BSA	294.5	282.5	120	2333.5	766.5	2593.5	5385	971
Saliva	PC	AB+BSA	260	265	155.5	2373.5	767	3232	7526.5	1263
Saliva	PC	AB+BSA	260	182	107	1673	554	2472.5	5625	931
Saliva	PC	AB+BSA	338.5	259	139	2263.5	570	3140	6527	1072
Saliva	PC	AB+BSA	101.5	72	65	345	124	628	1716	223
Saliva	PC	AB+BSA	378.5	346	166	2844.5	818.5	3266	7548	1224.5
Saliva	PC	AB+BSA	62.5	76	51.5	267	120	364.5	1057	130
Saliva	PC	AB+BSA	12	27	12	14.5	19	7	15	42.5
Saliva	PC	AB+BSA	384	303.5	185	2256.5	708	3076	6540.5	1036.5
Saliva	PC	AB+BSA	100	79.5	64	460	129	938	1990.5	284.5
Saliva	PC	AB+BSA	72.5	84	60.5	537	164	725.5	2092.5	278
Saliva	NC	PBN+BSA	183	93	95	151	25.5	21	47.5	1963
Saliva	NC	PBN+BSA	172	109	88	145	24	23	44.5	2171.5
Saliva	NC	PBN+BSA	113.5	67	61.5	111	18	16	41	1243
Saliva	NC	PBN+BSA	248.5	133	126.5	213	27	32	57	2803
Saliva	NC	PBN+BSA	181.5	102	94	149	29	22	52	2015
Saliva	NC	PBN+BSA	289.5	144	131	209	26.5	34	61	2663.5
Saliva	NC	PBN+BSA	149.5	97	75	103	21.5	26	38.5	1746
Saliva	NC	PBN+BSA	191	103	81	171	25.5	25	56	1881
Saliva	NC	PBN+BSA	167	85.5	94	172.5	28	20.5	47	1774
Saliva	NC	PBN+BSA	143	81	81.5	117	27	22.5	57	1528
Saliva	NC	PBN+BSA	165	93.5	82	161	24.5	16	55	1559
Saliva	NC	PBN+BSA	140	67	69	97	19	10	40.5	1261
Saliva	NC	PBN+BSA	218	119	106	189	20	31	66	2220
Saliva	NC	PBN+BSA	222.5	109	101	166.5	28.5	24	70	2254
Saliva	NC	PBN+BSA	124.5	80.5	66	102	26	10	33	1150
Saliva	NC	PBN+BSA	207	92	71.5	147	17	21	59.5	1674
Saliva	NC	PBN+BSA	154	89	73	102	24	27	54	1367
Saliva	PC	PBN+BSA	1089.5	1090	304	2925	829	3498	7579	985
Saliva	PC	PBN+BSA	1172	1119.5	262	2532.5	650.5	2924	6265	774.5
Saliva	PC	PBN+BSA	1067	816	248.5	2588.5	729	2965	6382	620.5
Saliva	PC	PBN+BSA	2157	1647	607.5	4488	1494	6028	11223	1816
Saliva	PC	PBN+BSA	714	697	192	2133	513	2073	5026	564
Saliva	PC	PBN+BSA	1092	1059	296	2965	776	3111	5894	767
Saliva	PC	PBN+BSA	1304	1136.5	372	3173.5	936	3910	7859	1003
Saliva	PC	PBN+BSA	738	694.5	188.5	2004	524	2203.5	4854.5	623
Saliva	PC	PBN+BSA	1835	1360	502	3397	982	4173	7628	1257
Saliva	PC	PBN+BSA	27.5	43.5	22	60	25	77	147	36.5
Saliva	PC	PBN+BSA	200.5	186	72	551.5	152	590.5	1292	212
Saliva	PC	PBN+BSA	42.5	54	27.5	109	40	120	259	54
Saliva	PC	PBN+BSA	1323.5	1100	524	3887	1037	3892	6884	1278
Saliva	PC	PBN+BSA	872.5	926	350.5	2834	768	3004	6765	942
Saliva	PC	PBN+BSA	2720.5	2815.5	1025.5	8572	2985	7679	14246	2721
Saliva	PC	PBN+BSA	3504.5	3378	1179	7603.5	3290	9710	16661.5	2973
Saliva	PC	PBN+BSA	2512	2603	788	5962	2517.5	6994	11903	2970.5
Serum	NC	AB+BSA	125.5	34	33.5	234	17	21	115	8051.5
Serum	NC	AB+BSA	212.5	53	41	392	23	35	140	9872
Serum	NC	AB+BSA	119	45	26.5	246.5	24	15	106	8576.5
Serum	NC	AB+BSA	216	56	51	364	8	24	173	8954
Serum	NC	AB+BSA	151.5	38	35.5	311	7.5	25	164	8126
Serum	NC	AB+BSA	148	49	37.5	238.5	21	22	117.5	7233
Serum	NC	AB+BSA	85.5	31.5	27	180	35	6	113	6704
Serum	NC	AB+BSA	147	45	43	205	22.5	18	108.5	7227
Serum	NC	AB+BSA	110.5	45	41.5	233	31	30	131	7717
Serum	NC	AB+BSA	105	35	29	125	23.5	16	74	6735
Serum	NC	AB+BSA	151.5	51	39	195	19	21	113	7264
Serum	NC	AB+BSA	155.5	51	49.5	283	16	30.5	169	7054
Serum	NC	AB+BSA	174	45	55	351	22.5	28	133	8860.5
Serum	NC	AB+BSA	209	63	45.5	477	19	38	179	8828
Serum	NC	AB+BSA	144	56	35	278.5	12	19.5	114.5	7925
Serum	NC	AB+BSA	88.5	44	30	196	16	24.5	115	7692
Serum	NC	AB+BSA	149	57	48	299.5	21	17.5	127	8511
Serum	NC	AB+BSA	105	52	41	167.5	22.5	26	96	7603
Serum	PC	AB+BSA	2096	1349.5	616	9813.5	3718	12063	20442	7410
Serum	PC	AB+BSA	2982.5	2304.5	1014	14953	5503.5	17043	29057	12537.5
Serum	PC	AB+BSA	1336	990	404	8893	2590	10603	20848	6803.5
Serum	PC	AB+BSA	3590.5	1639	995	14978.5	4606	17621	29880.5	11206
Serum	PC	AB+BSA	1014.5	628	352	7896.5	1978	8603.5	18135	5408
Serum	PC	AB+BSA	1678.5	1163	568	9291.5	3281	12729	20384	7715.5
Serum	PC	AB+BSA	2666.5	1440	435	8620	3342	11348	18622	6990
Serum	PC	AB+BSA	1872.5	993.5	558.5	7785	2903	10687	17389	6309
Serum	PC	AB+BSA	1897.5	922	488	8404	3290	11813	18877	6185.5
Serum	PC	AB+BSA	2040	1624.5	642.5	10760	4397	14519.5	23259.5	8055.5
Serum	PC	AB+BSA	1298	1169	466	7494	2571.5	11031	20222	6123
Serum	PC	AB+BSA	2276.5	1623	706	11585	4155	13310.5	23654	8632
Serum	PC	AB+BSA	2503	1871	807	11068.5	4317	14326	24419	8531
Serum	PC	AB+BSA	1241.5	870	368	6285	1832	7382.5	15379.5	4446
Serum	PC	AB+BSA	1364	1733	614	12856	3768.5	14044.5	23561	10789
Serum	PC	AB+BSA	1109.5	1193	408.5	9447.5	4171	12969	23839	6762
Serum	PC	AB+BSA	1899	1437	534	9531	3167.5	10895.5	19816	7723
Serum	PC	AB+BSA	504.5	466.5	209.5	5179	1331.5	5847	13263	3858
Serum	NC	PBN+PBS	1244.5	474	427	944	30	42	336	10240
Serum	NC	PBN+PBS	1227.5	513	446	1162	37	46	356	10461.5
Serum	NC	PBN+PBS	1095	445	445.5	899	27	19.5	316	9735
Serum	NC	PBN+PBS	800.5	351	338	732	29.5	30	290.5	9040
Serum	NC	PBN+PBS	1273	513	435	1087	25	37.5	347.5	10507
Serum	NC	PBN+PBS	1244.5	469	455	1055	22	41	326	10453.5
Serum	NC	PBN+PBS	954.5	391	330.5	698.5	38	29.5	225	8579
Serum	NC	PBN+PBS	1026	415	349	852	27	42	274.5	9964
Serum	NC	PBN+PBS	1371.5	527	421	1207	42.5	32	374	10586
Serum	NC	PBN+PBS	1127	534	462	1211.5	33	45	392	10877
Serum	NC	PBN+PBS	1151	541	467	1249.5	30.5	39.5	404.5	10661.5
Serum	NC	PBN+PBS	1013.5	469.5	435	1096.5	35	45	314	9870
Serum	PC	PBN+PBS	15510.5	19625.5	9753.5	24867	12682.5	29501	37553	21070.5
Serum	PC	PBN+PBS	15832	21391.5	10253	24638	13077.5	28205	38516	19969
Serum	PC	PBN+PBS	15021	20256	10200	26346.5	14112	30694	38379	21380
Serum	PC	PBN+PBS	12583.5	15433	6462	18082.5	9606	23169	34433	15398
Serum	PC	PBN+PBS	13169.5	18217.5	8530.5	21862	10870.5	23605.5	33561.5	17980.5
Serum	PC	PBN+PBS	11915	17803	6087	21128	10805	23881	28250.5	16529
Serum	PC	PBN+PBS	9279	13241	6261	17877	7097	18834	28525.5	12482
Serum	PC	PBN+PBS	9788	15173	6843	17530	8918	21678.5	30200.5	14363
Serum	PC	PBN+PBS	8154	13467	4457	16556	7298.5	18570	29558.5	14659
Serum	PC	PBN+PBS	14093	21609	10498	25314.5	13833	31015	35786	19132
Serum	PC	PBN+PBS	10782	11963.5	4813	16190	9046.5	23731.5	30464	11958.5
Serum	PC	PBN+PBS	13126	17095	8797	15669	9766	22515.5	21197	12006.5
Serum	NC	PBN+BSA	47	30	24	64.5	23.5	5.5	26	1497
Serum	NC	PBN+BSA	26.5	24	22	36.5	14	2	25	648
Serum	PC	PBN+BSA	1563	1534	600	5988	1849	5525	10257	1222
Serum	PC	PBN+BSA	519.5	525	180	2082.5	500	1964.5	3852	505.5
Serum	NC	PBN+BSA	52	25	25	56	14	18	26	976
Serum	PC	PBN+BSA	1108	1046	390	3971.5	886	3803.5	6572	785.5
Serum	NC	PBN+BSA	101	40.5	31	124	20	15.5	48	2235
Serum	NC	PBN+BSA	100	51	36	147	16	13	54	3970
Serum	NC	PBN+BSA	97	38	46	125	18	13	45	3261.5
Serum	NC	PBN+BSA	89	48	47	112	12	17	42	2925.5
Serum	NC	PBN+BSA	82	33	36.5	123	26	4	45	4209
Serum	NC	PBN+BSA	94.5	50	33	116.5	19	25.5	50	2679.5
Serum	NC	PBN+BSA	78.5	21	35	95	16	19	49	1977
Serum	NC	PBN+BSA	71	27	26.5	104.5	22	17	38.5	2387
Serum	NC	PBN+BSA	69	20	20	102	10.5	12.5	36	2778
Serum	NC	PBN+BSA	19	16	14	8	14	9	12	20
Serum	NC	PBN+BSA	20	21.5	17	12	11	14	11.5	26
Serum	PC	PBN+BSA	1409.5	1325.5	471	4640	1181	3850.5	8343	1447
Serum	PC	PBN+BSA	341	430.5	180	1408	378	1441	3106.5	447.5
Serum	PC	PBN+BSA	1850	2352	766	6467	2115	7200	12398	2115
Serum	PC	PBN+BSA	1857.5	2595.5	760	6400	2181	6833	12221	2433
Serum	PC	PBN+BSA	897	1008	448	3959.5	930	3219	7043	1013
Serum	PC	PBN+BSA	1193	1282	439	4535	1045	3917	7845	1046.5
Serum	PC	PBN+BSA	1502	1412	631.5	5094	1337.5	4664.5	8778	1192.5
Serum	PC	PBN+BSA	1329.5	1484.5	520	5690	1450	5080	8852	1424
Serum	PC	PBN+BSA	1474.5	1582	527.5	5428	1495	4600	9115.5	1368
Serum	PC	PBN+BSA	1055	1010.5	427	3969	924.5	3622	7905	887
Serum	PC	PBN+BSA	1342.5	1324	593.5	5058	1289	4474	9273.5	1152
